# Supplementary material for: (E)-2-Meth­oxy-N′-(4-methoxy­benzyl­idene)benzohydrazide
Source: Acta Crystallogr Sect E Struct Rep Online. 2009 Oct 3;65(Pt 11):o2645. doi: 10.1107/S1600536809039713 (PMC2971394; doi:10.1107/S1600536809039713)
Supplement: Supplementary file 2 [file e-65-o2645-Isup2.hkl]

# 
# h,k,l, Fc-squared, Fo-squared, sigma(Fo-squared) and status flag 
# 
data_I
_shelx_title ' Pbca in Pbca' 
_shelx_refln_list_code          4 
_shelx_F_calc_maximum      225.01 
_exptl_crystal_F_000      1200.00 
_reflns_d_resolution_high  0.7957 
 
loop_ 
 _symmetry_equiv_pos_as_xyz 
 'x, y, z' 
 '-x+1/2, -y, z+1/2' 
 '-x, y+1/2, -z+1/2' 
 'x+1/2, -y+1/2, -z' 
 '-x, -y, -z' 
 'x-1/2, y, -z-1/2' 
 'x, -y-1/2, z-1/2' 
 '-x-1/2, y-1/2, z' 
 
_cell_length_a    14.9895 
_cell_length_b     8.0762 
_cell_length_c    24.1223 
_cell_angle_alpha  90.000 
_cell_angle_beta   90.000 
_cell_angle_gamma  90.000 
 
_shelx_F_squared_multiplier     1.000 
 
loop_ 
 _refln_index_h 
 _refln_index_k 
 _refln_index_l 
 _refln_F_squared_calc 
 _refln_F_squared_meas 
 _refln_F_squared_sigma 
 _refln_observed_status 
   2   0   0     8859.21     8592.55    163.97 o 
   4   0   0    32226.53    35381.81    416.14 o 
   6   0   0     4357.73     4485.59    156.46 o 
   8   0   0      381.74      423.82     34.95 o 
  10   0   0     4823.51     5046.50    120.07 o 
  12   0   0       34.51       26.08     29.37 o 
  14   0   0        1.22      -55.76     37.17 o 
  16   0   0        2.30       28.91     55.99 o 
  18   0   0        3.59       27.08     61.50 o 
   2   1   0     5424.36     5020.03     78.77 o 
   4   1   0    27814.39    29046.72    255.16 o 
   6   1   0     1055.17     1020.70     28.84 o 
   8   1   0     2367.59     2214.57     48.51 o 
  10   1   0        8.75       16.36     14.21 o 
  12   1   0      194.29      238.92     33.72 o 
  14   1   0      438.21      449.61     55.32 o 
  16   1   0      159.11      142.33     49.41 o 
  18   1   0        1.12       49.94     47.35 o 
   0   2   0    30583.54    33429.00    583.25 o 
   2   2   0     5713.91     5442.10     69.98 o 
   4   2   0     4356.02     4290.72    126.07 o 
   6   2   0      656.69      563.66     44.69 o 
   8   2   0     2824.81     2865.81     56.41 o 
  10   2   0      394.23      416.71     37.84 o 
  12   2   0     1655.94     1604.48     67.81 o 
  14   2   0       22.48       -9.83     21.50 o 
  16   2   0       97.16       17.61     32.77 o 
  18   2   0        0.00       -2.75     70.21 o 
   2   3   0     3843.87     3746.33     63.27 o 
   4   3   0     1290.35     1146.85     65.49 o 
   6   3   0     1305.13     1316.32     33.59 o 
   8   3   0      102.66      140.85     17.11 o 
  10   3   0       92.46      111.79     26.79 o 
  12   3   0      244.04      254.19     35.01 o 
  14   3   0      111.66      113.62     47.22 o 
  16   3   0      129.58      134.13     45.39 o 
   0   4   0      689.02      616.82     66.70 o 
   2   4   0      452.71      539.44     52.34 o 
   4   4   0      370.70      382.02     29.24 o 
   6   4   0       20.68        2.30     10.52 o 
   8   4   0      130.64      107.42     21.02 o 
  10   4   0      179.48      193.59     26.94 o 
  12   4   0       19.36       -1.20     32.13 o 
  14   4   0       49.16      -21.78     31.32 o 
  16   4   0       64.92      114.15     56.22 o 
   2   5   0      261.79      249.51     33.38 o 
   4   5   0      423.38      439.89     31.49 o 
   6   5   0       19.94       14.23     15.41 o 
   8   5   0      201.72      154.56     41.38 o 
  10   5   0      441.28      433.46    105.41 o 
  12   5   0      387.15      331.00     62.84 o 
  14   5   0       21.69      -13.55     35.87 o 
  16   5   0        6.26      -38.37     45.45 o 
   0   6   0      443.16      438.71     74.88 o 
   2   6   0      681.96      784.81     58.78 o 
   4   6   0        1.18      -10.00     16.19 o 
   6   6   0       31.07       10.06     20.35 o 
   8   6   0        0.44      -12.35     28.12 o 
  10   6   0       97.61       61.98     40.19 o 
  12   6   0       15.62      -18.69     37.47 o 
  14   6   0      307.24      228.89    184.34 o 
   2   7   0        0.00       14.74     20.65 o 
   4   7   0      221.40      141.60     59.36 o 
   6   7   0      153.48      189.84     45.88 o 
   8   7   0        0.70       28.70     38.49 o 
  10   7   0      128.08       55.62     73.90 o 
  12   7   0        0.06       36.37     45.84 o 
   0   8   0      737.88      721.22     69.37 o 
   2   8   0       81.34       79.66     31.81 o 
   4   8   0       98.86       37.37     36.83 o 
   6   8   0      185.37      126.54     46.86 o 
   8   8   0        0.46       -6.44     37.38 o 
  10   8   0       45.55       71.22     48.93 o 
   2   9   0      134.09       60.59     56.00 o 
   4   9   0      157.27      210.69     58.08 o 
   6   9   0       17.04       10.99     41.91 o 
   8   9   0        8.72       12.86     49.33 o 
   2  10   0       10.38      -35.80     51.40 o 
   1   1   1     1290.56     1130.94     23.49 o 
   2   1   1    12613.04    11826.53    100.21 o 
   3   1   1     4062.93     3768.40     40.91 o 
   4   1   1       30.65       32.45      7.34 o 
   5   1   1     1299.11     1242.74     25.30 o 
   6   1   1     4709.29     4468.29     53.70 o 
   7   1   1     2979.78     2865.49     37.06 o 
   8   1   1      143.47      131.49     11.79 o 
   9   1   1      236.18      223.74     19.22 o 
  10   1   1     2637.68     2632.96     41.91 o 
  11   1   1        2.21       -0.10      9.94 o 
  12   1   1        0.18       -1.86     11.92 o 
  13   1   1        0.36       -0.64     14.41 o 
  14   1   1       86.23       89.95     20.41 o 
  15   1   1       32.50       55.55     20.74 o 
  16   1   1        1.78       14.62     25.85 o 
  17   1   1        1.41        7.77     30.11 o 
  18   1   1       19.07       55.02     39.64 o 
   0   2   1     5669.84     4637.00     90.13 o 
   1   2   1      641.57      563.40     25.28 o 
   2   2   1      608.48      590.48     16.59 o 
   3   2   1      427.46      386.90     12.47 o 
   4   2   1     8127.40     7794.67     61.65 o 
   5   2   1      920.20      912.99     20.18 o 
   6   2   1      137.00      140.66     10.59 o 
   7   2   1      127.74      144.45     13.05 o 
   8   2   1     2104.10     2071.85     40.04 o 
   9   2   1       52.70       57.58     10.62 o 
  10   2   1       96.18       96.77     14.27 o 
  11   2   1       59.15       50.32     15.73 o 
  12   2   1      186.29      154.27     20.83 o 
  13   2   1        0.13       -4.58     18.23 o 
  14   2   1        0.09       12.03     16.61 o 
  15   2   1       27.23       20.66     19.07 o 
  16   2   1       48.42       15.62     26.16 o 
  17   2   1        6.80        8.34     38.74 o 
  18   2   1        1.23       93.46     57.11 o 
   1   3   1       44.00       32.03     11.57 o 
   2   3   1      756.25      772.93     21.87 o 
   3   3   1       50.44       38.89      8.26 o 
   4   3   1      285.10      301.97     12.95 o 
   5   3   1        0.05        6.11      6.95 o 
   6   3   1     1185.08     1202.08     25.20 o 
   7   3   1      162.46      156.10     13.15 o 
   8   3   1       39.13       12.91      9.40 o 
   9   3   1      789.27      859.53     31.60 o 
  10   3   1        0.03       -6.60     13.14 o 
  11   3   1       16.32       13.32     15.12 o 
  12   3   1       34.60       34.27     16.31 o 
  13   3   1       31.26       23.72     16.25 o 
  14   3   1       93.03       99.67     23.73 o 
  15   3   1        0.31        9.00     23.35 o 
  16   3   1       54.28       74.10     29.26 o 
  17   3   1        1.16       -1.60     32.98 o 
   0   4   1     6049.11     6141.56    190.03 o 
   1   4   1      538.80      492.25     26.68 o 
   2   4   1     2135.97     2232.05     39.96 o 
   3   4   1      112.50      115.68     13.82 o 
   4   4   1     1365.22     1366.45     30.32 o 
   5   4   1      215.53      215.99     16.78 o 
   6   4   1       25.05       38.53      8.99 o 
   7   4   1       42.17       41.07      9.61 o 
   8   4   1      299.42      324.02     19.81 o 
   9   4   1        0.34       -7.30     10.96 o 
  10   4   1        0.18       -8.14     12.99 o 
  11   4   1      376.55      387.38     31.73 o 
  12   4   1       41.94       15.04     18.68 o 
  13   4   1        2.35      -29.89     19.93 o 
  14   4   1        6.91      -33.28     22.19 o 
  15   4   1       17.99       10.41     25.90 o 
  16   4   1        0.36       10.34     29.20 o 
  17   4   1        0.09        9.16     29.04 o 
   1   5   1     1549.12     1625.34     55.75 o 
   2   5   1      193.33      215.49     18.59 o 
   3   5   1      103.45      125.61     17.62 o 
   4   5   1      581.36      656.88     25.58 o 
   5   5   1       84.46       72.52     13.00 o 
   6   5   1       15.67        8.38     10.71 o 
   7   5   1       66.02       60.54     12.21 o 
   8   5   1      373.46      351.24     25.01 o 
   9   5   1      361.62      397.67     26.85 o 
  10   5   1       58.54       59.45     25.50 o 
  11   5   1       10.02       -9.81     20.75 o 
  12   5   1       64.35       18.40     24.55 o 
  13   5   1       25.43       22.16     27.49 o 
  14   5   1        2.32       26.93     30.24 o 
  15   5   1        7.01      -22.63     26.33 o 
  16   5   1        1.64       -7.64     30.98 o 
   0   6   1      775.75      887.84     72.84 o 
   1   6   1      219.41      235.37     23.49 o 
   2   6   1       50.04       67.71     15.44 o 
   3   6   1       38.69       49.49     14.00 o 
   4   6   1      272.62      255.20     20.41 o 
   5   6   1       55.73       46.15     14.45 o 
   6   6   1       52.35       40.73     16.56 o 
   7   6   1       14.67       26.17     14.76 o 
   8   6   1       58.73       54.39     22.64 o 
   9   6   1       14.65        8.53     23.63 o 
  10   6   1       97.06       65.33     29.93 o 
  11   6   1      188.96      101.32     32.70 o 
  12   6   1       44.35       33.70     27.21 o 
  13   6   1       62.17       30.67     31.28 o 
  14   6   1        2.61      -37.81     29.68 o 
  15   6   1        1.83      -60.82     54.19 o 
   1   7   1        2.02      -13.38     12.59 o 
   2   7   1        1.23       11.31     12.79 o 
   3   7   1       25.67       21.68     15.01 o 
   4   7   1        0.81      -16.51     14.60 o 
   5   7   1       51.03       55.87     20.70 o 
   6   7   1        2.45       13.78     24.11 o 
   7   7   1        0.36        0.42     22.09 o 
   8   7   1        1.84       14.96     24.74 o 
   9   7   1        6.85       -3.73     24.69 o 
  10   7   1       16.17      -17.26     29.48 o 
  11   7   1        0.07       22.16     30.34 o 
  12   7   1      121.04      100.01     39.55 o 
  13   7   1       28.91       53.85     35.11 o 
   0   8   1      168.70      141.73     41.20 o 
   1   8   1       32.13       36.75     15.43 o 
   2   8   1        9.18        8.10     19.75 o 
   3   8   1        7.93       11.78     20.75 o 
   4   8   1       93.45       72.10     32.99 o 
   5   8   1        0.00      -26.09     22.21 o 
   6   8   1        6.29      -16.43     32.06 o 
   7   8   1       17.75      -20.92     25.03 o 
   8   8   1        3.28      -16.00     25.37 o 
   9   8   1       23.14        4.83     32.65 o 
  10   8   1        1.22      -35.30     26.33 o 
  11   8   1       19.00        9.55     32.82 o 
   1   9   1        0.01       11.21     28.12 o 
   2   9   1        0.05       57.46     39.03 o 
   3   9   1        0.00      -20.38     28.65 o 
   4   9   1       16.73        6.44     37.96 o 
   5   9   1        0.21       41.18     29.63 o 
   6   9   1        1.14      -37.98     25.32 o 
   7   9   1        0.02       10.82     28.74 o 
   8   9   1        5.13       -8.76     29.38 o 
   1  10   1       12.48       -4.59     53.69 o 
   2  10   1        9.89       -4.35     37.78 o 
   0   0   2     6698.71     6897.31    126.34 o 
   1   0   2     2240.97     1998.76    116.93 o 
   2   0   2    12395.29    12731.72    164.43 o 
   3   0   2    26006.21    27428.86    280.32 o 
   4   0   2    21985.20    23377.85    240.31 o 
   5   0   2    12508.05    12198.39    125.06 o 
   6   0   2     1613.69     1722.48     67.33 o 
   7   0   2      124.91      142.25     16.67 o 
   8   0   2     5204.03     5753.06     94.94 o 
   9   0   2       24.80       26.40     14.77 o 
  10   0   2      205.61      228.67     24.11 o 
  11   0   2       14.96        4.10     14.75 o 
  12   0   2       14.74       10.48     15.38 o 
  13   0   2      129.90      158.16     28.85 o 
  14   0   2        0.21       14.92     36.61 o 
  15   0   2        0.47       -1.88     31.97 o 
  16   0   2       28.62      -21.65     31.10 o 
  17   0   2        3.48       20.56     36.72 o 
  18   0   2       40.49       42.66     51.29 o 
   1   1   2        1.11       12.36      4.87 o 
   2   1   2    28189.35    29976.69    282.18 o 
   3   1   2     9578.95     8870.09     69.85 o 
   4   1   2    16664.52    16470.97    111.14 o 
   5   1   2      194.22      201.81     11.48 o 
   6   1   2     4886.70     4775.41     47.54 o 
   7   1   2     1332.22     1307.61     24.92 o 
   8   1   2     2637.20     2719.32     38.27 o 
   9   1   2      628.82      654.46     22.21 o 
  10   1   2      990.20     1090.80     31.80 o 
  11   1   2      187.52      216.65     18.55 o 
  12   1   2       55.41       53.62     13.71 o 
  13   1   2       22.90       10.50     15.54 o 
  14   1   2      397.81      465.99     36.55 o 
  15   1   2       26.20        8.56     20.04 o 
  16   1   2        8.27        2.22     25.48 o 
  17   1   2       13.53       23.46     29.36 o 
  18   1   2       26.73       93.92     41.87 o 
   0   2   2      471.84      498.89     23.25 o 
   1   2   2     8432.18     7958.25     73.86 o 
   2   2   2      729.59      686.03     19.37 o 
   3   2   2        4.32       -1.02      6.85 o 
   4   2   2      149.36      153.62      9.51 o 
   5   2   2     1131.53     1077.94     23.87 o 
   6   2   2       18.17       16.56      8.85 o 
   7   2   2     1013.71      994.57     36.98 o 
   8   2   2     1294.33     1160.41     25.83 o 
   9   2   2      112.00      103.66     13.74 o 
  10   2   2        1.45       -6.66     10.70 o 
  11   2   2        8.16       13.68     11.92 o 
  12   2   2      627.69      739.60     37.22 o 
  13   2   2       50.72       33.64     16.31 o 
  14   2   2       41.57       61.54     19.31 o 
  15   2   2      101.20       83.22     23.67 o 
  16   2   2        0.30       42.06     25.24 o 
  17   2   2       41.36       54.27     39.62 o 
  18   2   2       36.71       64.18     67.47 o 
   1   3   2     7800.60     7576.52     87.30 o 
   2   3   2      561.42      551.78     18.96 o 
   3   3   2      269.66      294.48     14.89 o 
   4   3   2      190.19      194.21     11.07 o 
   5   3   2       15.09        5.30      7.27 o 
   6   3   2      663.14      725.85     20.50 o 
   7   3   2        4.51        1.64      7.56 o 
   8   3   2      101.87      103.57     13.50 o 
   9   3   2      505.54      513.64     23.14 o 
  10   3   2      540.81      576.94     28.93 o 
  11   3   2      159.22      167.39     21.62 o 
  12   3   2      213.91      249.08     27.98 o 
  13   3   2       29.25        6.32     18.68 o 
  14   3   2       56.60       77.68     23.60 o 
  15   3   2        7.96       -4.22     20.78 o 
  16   3   2       22.11      -14.92     25.30 o 
  17   3   2        0.36       -6.32     34.76 o 
   0   4   2        2.51        9.26     15.81 o 
   1   4   2      798.85      859.03     28.84 o 
   2   4   2       30.01       33.28     11.52 o 
   3   4   2       81.76       70.85     11.58 o 
   4   4   2       29.16       28.25      9.79 o 
   5   4   2      706.11      743.15     22.58 o 
   6   4   2      414.32      411.24     17.53 o 
   7   4   2      124.54      122.99     12.22 o 
   8   4   2     1121.35     1206.37     29.69 o 
   9   4   2       12.81       10.53     12.81 o 
  10   4   2      181.38      197.02     23.19 o 
  11   4   2      218.10      208.50     24.35 o 
  12   4   2      153.00      117.78     29.71 o 
  13   4   2      141.16      152.69     27.12 o 
  14   4   2        4.35      -14.82     24.38 o 
  15   4   2        6.10       -9.62     24.89 o 
  16   4   2      111.39      160.07     37.43 o 
  17   4   2        0.17      -11.19     29.64 o 
   1   5   2       94.08       86.49     15.30 o 
   2   5   2     1317.04     1376.71     39.29 o 
   3   5   2      115.12      145.59     20.15 o 
   4   5   2        0.54       -1.40      9.92 o 
   5   5   2       29.96       30.86     11.16 o 
   6   5   2       28.56       10.83     12.32 o 
   7   5   2       36.23       28.62     13.60 o 
   8   5   2      531.34      488.64     36.91 o 
   9   5   2       19.76       29.17     15.10 o 
  10   5   2        6.08       -9.22     14.33 o 
  11   5   2       29.55       -7.56     20.81 o 
  12   5   2      136.98      166.53     43.60 o 
  13   5   2      129.59      134.77     33.89 o 
  14   5   2        6.15       19.13     28.14 o 
  15   5   2        9.62       14.88     29.34 o 
  16   5   2       47.65       -3.61     31.45 o 
   0   6   2      313.32      278.05     51.14 o 
   1   6   2       23.53       23.16     15.17 o 
   2   6   2        6.75       -1.43     11.73 o 
   3   6   2       12.15       14.02     11.00 o 
   4   6   2      202.85      184.75     20.39 o 
   5   6   2       45.38       40.21     16.21 o 
   6   6   2      277.00      264.96     24.97 o 
   7   6   2       54.41       39.16     16.69 o 
   8   6   2      185.55      158.96     22.62 o 
   9   6   2      131.70      124.52     29.69 o 
  10   6   2      240.10      127.72     31.77 o 
  11   6   2       34.84       17.91     27.38 o 
  12   6   2       30.93      -10.31     28.17 o 
  13   6   2       13.72      -27.76     27.42 o 
  14   6   2        0.04       12.00     32.38 o 
  15   6   2        3.28       -5.16     55.17 o 
   1   7   2       88.38       91.93     18.35 o 
   2   7   2        0.02       12.56     13.77 o 
   3   7   2       64.16       39.61     16.89 o 
   4   7   2      323.68      361.18     30.90 o 
   5   7   2       17.37        5.81     16.10 o 
   6   7   2        1.70       -2.03     17.75 o 
   7   7   2        7.42        2.73     22.94 o 
   8   7   2      444.92      523.59     51.78 o 
   9   7   2       18.19       37.50     40.01 o 
  10   7   2       10.88       16.09     26.94 o 
  11   7   2        0.72       21.97     27.55 o 
  12   7   2       30.95        1.04     31.00 o 
  13   7   2        0.82      -14.61     31.05 o 
   0   8   2      640.38      770.31     59.44 o 
   1   8   2       51.11       39.81     19.04 o 
   2   8   2       79.55       56.15     21.62 o 
   3   8   2        0.20       -9.21     19.12 o 
   4   8   2      126.57      151.63     27.02 o 
   5   8   2        0.01       16.29     25.14 o 
   6   8   2       34.37       42.74     37.29 o 
   7   8   2        0.48       -2.82     28.81 o 
   8   8   2       18.06      -13.19     25.23 o 
   9   8   2        7.09       -8.61     27.04 o 
  10   8   2       45.24       25.32     30.41 o 
  11   8   2        0.00       40.37     35.65 o 
   1   9   2        1.63        6.07     20.12 o 
   2   9   2      104.45       48.97     29.26 o 
   3   9   2        0.06       20.78     31.16 o 
   4   9   2       54.48       40.94     33.67 o 
   5   9   2        0.87      -22.28     28.86 o 
   6   9   2        2.16       34.26     30.74 o 
   7   9   2        4.76      -42.87     28.58 o 
   8   9   2        9.48       47.02     34.01 o 
   1  10   2        5.06       -3.21     40.56 o 
   1   1   3     4721.42     4384.32     55.00 o 
   2   1   3     8330.52     8116.28     63.86 o 
   3   1   3    15478.57    15756.04    155.64 o 
   4   1   3       64.40       79.73      8.88 o 
   5   1   3      551.60      556.44     16.85 o 
   6   1   3       59.10       48.23      9.00 o 
   7   1   3     2353.29     2297.19     33.18 o 
   8   1   3       42.95       29.56      8.71 o 
   9   1   3       40.74       42.94     10.30 o 
  10   1   3       57.61       66.18     11.94 o 
  11   1   3        9.00      -14.18     10.58 o 
  12   1   3       22.95       42.10     13.88 o 
  13   1   3       11.45       13.34     14.10 o 
  14   1   3       31.20       57.85     21.26 o 
  15   1   3       15.94       25.77     21.45 o 
  16   1   3        1.89       17.71     26.86 o 
  17   1   3        0.08        8.54     32.95 o 
  18   1   3       12.53       20.43     37.80 o 
   0   2   3    50629.06    56618.19    845.59 o 
   1   2   3     6277.64     5767.03    109.11 o 
   2   2   3     2670.32     2523.40     30.91 o 
   3   2   3     4038.47     3790.23     54.03 o 
   4   2   3     3607.37     3337.54     41.13 o 
   5   2   3     3061.99     2971.62     38.02 o 
   6   2   3       35.38       36.82      8.92 o 
   7   2   3       80.33       66.39     10.50 o 
   8   2   3      121.34      127.70     14.00 o 
   9   2   3      463.74      485.14     27.01 o 
  10   2   3      436.07      432.57     24.03 o 
  11   2   3      515.99      504.60     26.65 o 
  12   2   3       24.13       18.93     18.04 o 
  13   2   3        9.95        4.12     15.08 o 
  14   2   3        5.27        5.88     18.45 o 
  15   2   3       15.77       36.94     23.14 o 
  16   2   3       36.14       49.19     27.14 o 
  17   2   3        0.07       21.66     27.83 o 
  18   2   3        7.81      -12.78     38.61 o 
   1   3   3        0.71       -2.98      7.96 o 
   2   3   3     1592.42     1501.56     27.88 o 
   3   3   3      426.75      444.23     16.23 o 
   4   3   3      125.76      150.60     11.72 o 
   5   3   3      285.46      287.02     16.48 o 
   6   3   3       80.20      101.20     12.77 o 
   7   3   3       44.93       42.52      9.69 o 
   8   3   3        8.35        4.10      9.43 o 
   9   3   3      394.89      449.09     22.47 o 
  10   3   3      237.94      263.22     22.60 o 
  11   3   3      348.25      356.08     35.28 o 
  12   3   3       14.30       15.87     16.30 o 
  13   3   3        0.30       12.78     17.15 o 
  14   3   3       42.49       31.65     22.40 o 
  15   3   3        1.57       -6.04     21.39 o 
  16   3   3        6.91        8.61     22.10 o 
  17   3   3       40.10        9.29     34.54 o 
   0   4   3     1796.54     1817.51     55.12 o 
   1   4   3      183.63      193.32     15.98 o 
   2   4   3      380.49      378.74     19.14 o 
   3   4   3     1782.21     1930.10     37.22 o 
   4   4   3      161.08      160.03     14.21 o 
   5   4   3     1006.73     1059.33     25.80 o 
   6   4   3       20.65        4.68      7.95 o 
   7   4   3       83.64       83.95     10.34 o 
   8   4   3        1.89       -9.06     10.47 o 
   9   4   3      122.74      161.42     20.93 o 
  10   4   3        2.07      -15.46     13.38 o 
  11   4   3       66.87       16.35     16.75 o 
  12   4   3      143.27      207.78     27.96 o 
  13   4   3        0.36       -9.68     17.97 o 
  14   4   3       11.77      -16.83     20.26 o 
  15   4   3        0.02        0.10     25.12 o 
  16   4   3        2.91       14.95     28.22 o 
  17   4   3        3.23      -41.36     28.13 o 
   1   5   3       25.15       27.26     12.26 o 
   2   5   3        9.87        8.50     10.79 o 
   3   5   3       57.59       59.32     11.84 o 
   4   5   3      145.41      181.02     15.66 o 
   5   5   3        0.00       -5.12      9.67 o 
   6   5   3       62.78       63.76     16.19 o 
   7   5   3        8.38       -3.02     11.78 o 
   8   5   3      308.23      320.79     33.16 o 
   9   5   3      255.17      290.60     29.85 o 
  10   5   3       68.82       59.12     17.40 o 
  11   5   3       56.43       73.06     22.99 o 
  12   5   3       43.20       76.83     28.76 o 
  13   5   3       41.79       25.20     28.10 o 
  14   5   3        8.71       13.16     27.94 o 
  15   5   3       32.88        7.88     30.81 o 
  16   5   3        2.10       25.61     31.33 o 
   0   6   3        2.52        2.41     20.47 o 
   1   6   3        3.94        0.60     13.19 o 
   2   6   3        0.09        6.67     12.73 o 
   3   6   3       26.53       31.47     13.81 o 
   4   6   3      109.64      100.46     21.59 o 
   5   6   3       25.92       25.27     14.58 o 
   6   6   3       42.88       42.81     18.15 o 
   7   6   3       38.97       12.00     17.44 o 
   8   6   3       51.49       44.02     17.23 o 
   9   6   3      104.38      133.20     26.01 o 
  10   6   3      164.46      124.15     31.09 o 
  11   6   3        0.33        7.86     24.12 o 
  12   6   3        0.14       -3.97     25.79 o 
  13   6   3        7.23        9.35     29.53 o 
  14   6   3       13.34        9.98     33.24 o 
  15   6   3        8.29       57.16     62.14 o 
   1   7   3      149.73      175.41     27.44 o 
   2   7   3        5.40        7.23     18.57 o 
   3   7   3       86.67       57.77     18.52 o 
   4   7   3       36.33       36.90     17.35 o 
   5   7   3        1.14        0.24     16.41 o 
   6   7   3        3.45       14.20     16.49 o 
   7   7   3       59.13       42.50     21.36 o 
   8   7   3       42.57       27.44     24.90 o 
   9   7   3      193.60      210.16     38.17 o 
  10   7   3        2.47       -5.26     25.62 o 
  11   7   3       11.69      -14.03     25.38 o 
  12   7   3        0.70       -8.42     30.12 o 
  13   7   3        8.43      -10.82     33.85 o 
   0   8   3      162.26      165.40     34.95 o 
   1   8   3        5.14       10.50     22.94 o 
   2   8   3       14.06       12.93     20.87 o 
   3   8   3        1.36       -0.02     16.73 o 
   4   8   3        0.04        5.13     20.97 o 
   5   8   3        9.68       18.89     20.88 o 
   6   8   3       15.35      -13.79     23.66 o 
   7   8   3        0.26       14.43     25.91 o 
   8   8   3       63.03       18.34     27.04 o 
   9   8   3       26.37       52.26     30.96 o 
  10   8   3      130.30      102.42     48.30 o 
  11   8   3       15.68      -31.21     32.66 o 
   1   9   3        3.14       -2.32     21.14 o 
   2   9   3        5.89       40.11     28.23 o 
   3   9   3        9.65      -28.10     27.09 o 
   4   9   3       14.70       45.41     31.21 o 
   5   9   3        2.70       -0.97     30.84 o 
   6   9   3       34.83       22.49     33.45 o 
   7   9   3        0.02       28.28     32.29 o 
   8   9   3        6.79       29.30     33.18 o 
   0  10   3       41.42       27.54     67.47 o 
   1  10   3        0.08       32.50     43.32 o 
   0   0   4     9326.02     9113.84    173.71 o 
   1   0   4      190.06      189.79     23.10 o 
   2   0   4      798.49      663.71     18.67 o 
   3   0   4      459.02      385.10     19.33 o 
   4   0   4     6591.00     6603.64    128.69 o 
   5   0   4     5221.26     4734.20     65.24 o 
   6   0   4     1818.26     1854.59     40.36 o 
   7   0   4      115.78      119.36     15.93 o 
   8   0   4      762.81      788.29     32.25 o 
   9   0   4       22.57       23.68     20.27 o 
  10   0   4       99.53      118.80     18.94 o 
  11   0   4       49.00       35.51     17.38 o 
  12   0   4       74.21       65.23     27.49 o 
  13   0   4        9.13       -6.45     19.91 o 
  14   0   4       97.38       69.90     26.10 o 
  15   0   4        0.05        3.65     33.90 o 
  16   0   4       89.49      138.09     46.23 o 
  17   0   4        5.09       45.45     45.43 o 
  18   0   4        4.49        3.21     61.50 o 
   1   1   4      177.70      175.38      9.59 o 
   2   1   4     9581.73     9103.03     79.68 o 
   3   1   4     5960.94     5532.59     62.21 o 
   4   1   4     5807.36     5472.96     53.95 o 
   5   1   4     1223.49     1211.99     24.54 o 
   6   1   4      415.59      473.35     17.48 o 
   7   1   4        6.23        0.18      6.90 o 
   8   1   4       69.49       66.59     10.28 o 
   9   1   4      342.42      327.79     17.42 o 
  10   1   4      383.30      420.55     23.65 o 
  11   1   4       38.51       41.50     13.10 o 
  12   1   4       71.09       54.85     14.53 o 
  13   1   4       16.21        7.39     14.12 o 
  14   1   4        0.03       10.39     17.85 o 
  15   1   4       16.53       30.66     20.34 o 
  16   1   4       48.14       52.82     26.79 o 
  17   1   4        0.36       17.40     33.59 o 
  18   1   4        1.76       31.27     39.90 o 
   0   2   4     7950.92     7380.80    203.74 o 
   1   2   4      872.58      828.86     19.86 o 
   2   2   4    10762.71    10247.93    103.21 o 
   3   2   4       42.18       50.12      6.25 o 
   4   2   4        2.53       -3.60      6.62 o 
   5   2   4      309.53      365.68     20.42 o 
   6   2   4       24.19       33.27      8.84 o 
   7   2   4      911.01      980.12     29.13 o 
   8   2   4     1904.07     1986.50     36.53 o 
   9   2   4       35.77       33.55     11.50 o 
  10   2   4       45.02       62.63     15.91 o 
  11   2   4      299.39      289.88     25.58 o 
  12   2   4       67.80       53.17     15.41 o 
  13   2   4        1.97       -2.98     14.75 o 
  14   2   4        2.54       31.62     18.76 o 
  15   2   4       43.09       62.74     43.24 o 
  16   2   4       21.20       -5.98     23.27 o 
  17   2   4       36.19       37.06     28.78 o 
  18   2   4        4.51       46.02     40.60 o 
   1   3   4      490.08      503.49     18.68 o 
   2   3   4      176.60      192.39     12.51 o 
   3   3   4      176.18      168.56     11.33 o 
   4   3   4      725.33      755.43     21.35 o 
   5   3   4        1.23        5.74      6.38 o 
   6   3   4      912.86      947.66     34.79 o 
   7   3   4      211.96      212.26     15.78 o 
   8   3   4       81.97       70.99     12.48 o 
   9   3   4      321.65      299.52     19.94 o 
  10   3   4       52.44       42.58     12.82 o 
  11   3   4       40.10       36.72     18.42 o 
  12   3   4      176.42      160.11     25.49 o 
  13   3   4        0.27       -7.82     16.68 o 
  14   3   4        8.64        7.68     18.18 o 
  15   3   4        4.50       46.94     23.58 o 
  16   3   4       12.38      -13.05     26.61 o 
  17   3   4        0.88       31.27     30.72 o 
   0   4   4      486.43      521.85     33.83 o 
   1   4   4     2281.71     2268.12     40.41 o 
   2   4   4     2152.01     2133.12     38.28 o 
   3   4   4      165.93      211.27     14.05 o 
   4   4   4     1317.82     1416.77     27.65 o 
   5   4   4     1321.29     1336.26     29.06 o 
   6   4   4        4.31        9.19      8.07 o 
   7   4   4       31.31       35.61     15.96 o 
   8   4   4      876.36      939.18     34.74 o 
   9   4   4      208.07      218.62     21.31 o 
  10   4   4       93.44       99.95     19.56 o 
  11   4   4       86.49       60.80     18.59 o 
  12   4   4      172.08      154.75     27.65 o 
  13   4   4       15.39       -5.08     19.15 o 
  14   4   4        8.82      -22.39     20.53 o 
  15   4   4       99.74      129.58     28.65 o 
  16   4   4        2.50      -27.97     26.71 o 
  17   4   4       12.71      -19.71     70.90 o 
   1   5   4      129.07      141.04     20.37 o 
   2   5   4      221.36      210.78     18.06 o 
   3   5   4       12.38        4.04      9.55 o 
   4   5   4       19.99       14.70     12.10 o 
   5   5   4      442.70      513.76     33.27 o 
   6   5   4       10.77       -5.30     13.09 o 
   7   5   4      438.37      412.90     27.48 o 
   8   5   4      281.08      317.72     25.05 o 
   9   5   4        1.06       -1.96     13.38 o 
  10   5   4       30.95       35.07     16.17 o 
  11   5   4       84.39       74.68     20.21 o 
  12   5   4        0.03        8.13     18.63 o 
  13   5   4        2.74        3.87     25.43 o 
  14   5   4       14.79       25.26     28.75 o 
  15   5   4        1.96      -17.23     32.79 o 
  16   5   4        1.01      -15.76     29.82 o 
   0   6   4       37.78       13.61     25.14 o 
   1   6   4       89.23       80.06     16.15 o 
   2   6   4        4.78       -0.13     14.33 o 
   3   6   4      110.87       85.63     20.63 o 
   4   6   4       98.57       87.92     22.75 o 
   5   6   4        0.95        6.97     13.49 o 
   6   6   4      160.44      146.95     27.26 o 
   7   6   4      126.14      137.24     21.15 o 
   8   6   4       37.34       37.23     17.09 o 
   9   6   4        5.86      -21.52     16.02 o 
  10   6   4       35.75       25.85     19.32 o 
  11   6   4        9.47       -5.78     26.11 o 
  12   6   4        2.40       -4.44     26.58 o 
  13   6   4        2.37       17.02     28.46 o 
  14   6   4       36.95       20.08     32.28 o 
   1   7   4      104.27      115.00     21.13 o 
   2   7   4        6.75       14.19     17.51 o 
   3   7   4        0.00       -6.95     17.40 o 
   4   7   4      137.22      120.38     22.20 o 
   5   7   4        3.73      -14.31     14.57 o 
   6   7   4        8.34        0.78     16.10 o 
   7   7   4       51.45       47.44     19.30 o 
   8   7   4        3.75       20.29     20.20 o 
   9   7   4        6.60      -11.28     25.17 o 
  10   7   4        2.57       25.26     27.90 o 
  11   7   4        2.39       10.70     28.33 o 
  12   7   4        7.02      -14.81     31.19 o 
  13   7   4        3.26      -10.40     34.14 o 
   0   8   4      497.69      536.04     53.79 o 
   1   8   4      134.67      144.75     28.99 o 
   2   8   4       36.86       30.06     24.40 o 
   3   8   4       15.78       10.11     20.13 o 
   4   8   4      194.92      204.48     29.46 o 
   5   8   4        0.13       14.46     22.18 o 
   6   8   4       64.94       90.75     30.44 o 
   7   8   4        3.33       33.38     28.44 o 
   8   8   4        4.30      -17.00     25.98 o 
   9   8   4        5.24       52.76     29.66 o 
  10   8   4       48.95       49.20     32.81 o 
  11   8   4        0.39      -11.80     30.18 o 
   1   9   4       11.21      -18.64     21.20 o 
   2   9   4        6.59        9.29     24.07 o 
   3   9   4        4.57       -3.69     25.09 o 
   4   9   4      143.10       85.95     34.72 o 
   5   9   4       35.26       68.46     34.79 o 
   6   9   4        0.12      -43.26     28.84 o 
   7   9   4        0.15        8.62     35.32 o 
   8   9   4        9.52       32.71     42.24 o 
   1   1   5     3639.48     3441.81     36.12 o 
   2   1   5     3499.47     3236.04     52.80 o 
   3   1   5     4506.15     4105.11     46.07 o 
   4   1   5      737.69      681.48     20.22 o 
   5   1   5      966.02      995.27     31.79 o 
   6   1   5      513.42      574.92     19.04 o 
   7   1   5      203.67      182.96     13.86 o 
   8   1   5        0.89       -0.77      8.62 o 
   9   1   5      933.28      992.95     28.12 o 
  10   1   5       49.37       30.38     11.52 o 
  11   1   5      298.14      246.61     26.73 o 
  12   1   5       10.71       22.25     13.10 o 
  13   1   5       10.37        1.19     15.00 o 
  14   1   5       44.59       24.10     18.44 o 
  15   1   5        0.20       30.93     22.60 o 
  16   1   5        7.30       17.23     24.60 o 
  17   1   5        1.60      -22.02     32.58 o 
  18   1   5        0.76      -44.90     47.50 o 
   0   2   5      232.03      235.00     15.82 o 
   1   2   5     4579.88     4502.71     50.92 o 
   2   2   5     4012.76     3734.65     60.23 o 
   3   2   5        3.33        6.69      8.77 o 
   4   2   5     1232.26     1209.70     24.09 o 
   5   2   5     3509.99     3623.62     46.73 o 
   6   2   5       39.04       29.87     12.02 o 
   7   2   5     1307.69     1424.70     36.16 o 
   8   2   5     1235.56     1338.88     31.80 o 
   9   2   5       10.29        1.08     10.20 o 
  10   2   5       17.35       22.10     11.65 o 
  11   2   5       17.18        1.30     11.98 o 
  12   2   5      433.88      423.34     29.25 o 
  13   2   5      118.57      139.08     23.70 o 
  14   2   5        2.06       18.91     19.14 o 
  15   2   5        2.61      -13.95     19.66 o 
  16   2   5        7.58       15.29     24.55 o 
  17   2   5        0.29      -19.24     24.98 o 
  18   2   5        4.70      -16.69     36.03 o 
   1   3   5      141.92      163.48     12.60 o 
   2   3   5     1417.11     1418.17     26.18 o 
   3   3   5     1223.22     1099.18     23.71 o 
   4   3   5      614.12      614.18     24.35 o 
   5   3   5     1341.99     1435.05     26.44 o 
   6   3   5        0.15        1.53      8.99 o 
   7   3   5      822.35      801.98     25.44 o 
   8   3   5       38.46       34.53     11.13 o 
   9   3   5      278.52      293.14     21.98 o 
  10   3   5       90.73       71.46     15.60 o 
  11   3   5        0.28        4.51     13.14 o 
  12   3   5      135.80      180.35     31.67 o 
  13   3   5       55.79       21.62     19.47 o 
  14   3   5       90.24       99.35     24.40 o 
  15   3   5       33.83      -16.07     23.13 o 
  16   3   5        7.02      -19.59     26.69 o 
  17   3   5        0.64       16.85     30.26 o 
   0   4   5       89.50       87.19     19.98 o 
   1   4   5      333.53      361.32     20.75 o 
   2   4   5      772.66      762.52     24.12 o 
   3   4   5        2.82       -8.50      7.57 o 
   4   4   5     1479.42     1580.26     32.55 o 
   5   4   5      114.79      110.58     12.01 o 
   6   4   5       25.62       16.50     11.48 o 
   7   4   5        0.01       -2.81     10.87 o 
   8   4   5       37.99       13.61     12.92 o 
   9   4   5        1.16       -1.72     12.52 o 
  10   4   5       10.68       42.43     16.77 o 
  11   4   5        4.16       38.97     18.92 o 
  12   4   5      108.45      123.38     23.04 o 
  13   4   5       41.44       82.92     23.22 o 
  14   4   5       27.79       67.00     33.73 o 
  15   4   5       15.42        8.62     23.57 o 
  16   4   5        9.25       28.38     28.69 o 
  17   4   5        6.93       46.31     54.42 o 
   1   5   5      244.60      237.76     24.26 o 
   2   5   5      114.32      125.09     21.08 o 
   3   5   5       16.89       17.15     10.15 o 
   4   5   5      137.22      172.57     22.49 o 
   5   5   5      191.26      208.81     24.00 o 
   6   5   5      182.49      182.26     21.98 o 
   7   5   5        0.45        5.82     12.85 o 
   8   5   5        2.42        7.40     13.11 o 
   9   5   5       98.72       95.71     18.21 o 
  10   5   5        0.01       10.59     16.18 o 
  11   5   5       13.05       49.91     22.32 o 
  12   5   5       34.19       34.56     20.88 o 
  13   5   5        1.72       -1.70     18.99 o 
  14   5   5        2.80       19.37     33.72 o 
  15   5   5        5.32        7.66     29.37 o 
  16   5   5        2.19      -22.20     53.82 o 
   0   6   5       29.23       21.87     21.39 o 
   1   6   5      675.26      761.27     56.32 o 
   2   6   5        6.63       -4.90     14.02 o 
   3   6   5      764.62      773.18     42.15 o 
   4   6   5       90.76      109.65     22.59 o 
   5   6   5      837.17      893.55     52.03 o 
   6   6   5       44.74       47.80     16.55 o 
   7   6   5      163.82      158.47     22.16 o 
   8   6   5        6.42        5.79     14.72 o 
   9   6   5       10.51       18.93     15.99 o 
  10   6   5        0.38       -8.32     16.43 o 
  11   6   5       44.79       42.79     23.35 o 
  12   6   5       23.82       13.97     27.73 o 
  13   6   5        1.76      -26.76     28.34 o 
  14   6   5        8.18       15.07     32.09 o 
   1   7   5        2.41       24.19     17.89 o 
   2   7   5      134.80      125.59     31.15 o 
   3   7   5      138.19      169.50     25.23 o 
   4   7   5       52.36       96.16     22.50 o 
   5   7   5       40.45       40.55     17.94 o 
   6   7   5       83.16       82.02     20.31 o 
   7   7   5      446.26      455.26     39.64 o 
   8   7   5      188.63      208.56     26.90 o 
   9   7   5       61.42       31.68     25.65 o 
  10   7   5        6.07       14.36     27.05 o 
  11   7   5        0.29      -27.55     26.21 o 
  12   7   5        7.45        1.11     30.53 o 
  13   7   5       17.49       43.90     34.33 o 
   0   8   5        0.02       49.55     34.70 o 
   1   8   5        6.49       20.25     21.88 o 
   2   8   5       20.05       18.12     23.25 o 
   3   8   5        1.32      -26.62     19.68 o 
   4   8   5        2.11      -16.40     18.38 o 
   5   8   5       35.33       46.62     20.79 o 
   6   8   5       87.89       77.48     25.51 o 
   7   8   5      103.92      165.69     36.91 o 
   8   8   5        6.64       25.98     27.43 o 
   9   8   5       72.84       95.80     34.36 o 
  10   8   5        7.17       17.04     31.51 o 
  11   8   5        0.18       22.12     60.19 o 
   1   9   5        0.55       34.27     28.14 o 
   2   9   5        0.12      -13.49     25.08 o 
   3   9   5        9.27        8.49     25.74 o 
   4   9   5       71.96       64.33     37.16 o 
   5   9   5       11.10      -19.04     27.98 o 
   6   9   5        5.14        3.03     32.57 o 
   7   9   5        3.11      -38.53     31.02 o 
   8   9   5       19.75      -43.14     77.56 o 
   0   0   6     2355.53     2269.51     36.56 o 
   1   0   6     3882.94     3609.96     43.59 o 
   2   0   6     8346.37     7635.25     75.34 o 
   3   0   6     2900.35     2932.69     64.19 o 
   4   0   6     5747.54     5620.03     75.30 o 
   5   0   6     3193.30     3154.92     64.08 o 
   6   0   6       56.02       53.91     12.89 o 
   7   0   6        4.62       23.82     11.21 o 
   8   0   6      518.52      488.51     28.08 o 
   9   0   6        6.87        3.89     12.81 o 
  10   0   6      426.90      337.61     40.25 o 
  11   0   6       10.45       23.78     26.85 o 
  12   0   6        5.85      -11.03     16.74 o 
  13   0   6      514.82      472.43     68.06 o 
  14   0   6       12.96        0.40     22.89 o 
  15   0   6       49.24       46.79     27.29 o 
  16   0   6       42.44       40.10     49.80 o 
  17   0   6        7.63       64.25     65.17 o 
  18   0   6        2.52      -51.86     54.15 o 
   1   1   6       71.85       72.43      6.25 o 
   2   1   6      960.07      820.70     17.18 o 
   3   1   6     3191.09     2872.08     35.72 o 
   4   1   6       60.72       89.69     10.01 o 
   5   1   6      820.56      731.44     24.60 o 
   6   1   6       23.21       30.14     12.94 o 
   7   1   6      317.87      315.33     17.10 o 
   8   1   6      281.23      266.90     17.73 o 
   9   1   6        1.09        0.73     10.42 o 
  10   1   6       22.67       21.76     11.17 o 
  11   1   6      118.28      108.22     15.92 o 
  12   1   6      169.76      200.03     21.30 o 
  13   1   6       15.01      -13.82     13.45 o 
  14   1   6        1.84       10.45     16.84 o 
  15   1   6       27.37       30.78     23.30 o 
  16   1   6        0.33       -2.50     25.94 o 
  17   1   6        4.51       -9.45     25.93 o 
  18   1   6        6.63       48.07     50.54 o 
   0   2   6     4195.06     4193.67     76.73 o 
   1   2   6      703.92      706.38     15.87 o 
   2   2   6      244.11      269.88     17.18 o 
   3   2   6      867.18      836.05     25.59 o 
   4   2   6      942.93      904.25     37.53 o 
   5   2   6     1262.00     1284.54     27.37 o 
   6   2   6        5.15        9.80      9.00 o 
   7   2   6     1458.11     1481.06     31.11 o 
   8   2   6       15.84       10.74     10.01 o 
   9   2   6      167.11      193.83     17.32 o 
  10   2   6      138.08      179.03     17.93 o 
  11   2   6        9.73       15.44     13.56 o 
  12   2   6      191.21      193.14     22.11 o 
  13   2   6       74.78       93.53     22.94 o 
  14   2   6        2.91        2.53     19.32 o 
  15   2   6       42.81       31.29     24.40 o 
  16   2   6        5.16        4.29     24.98 o 
  17   2   6        0.02      -12.88     26.29 o 
  18   2   6        5.12       34.72     40.70 o 
   1   3   6      152.39      169.50     12.65 o 
   2   3   6       60.83       60.33     10.74 o 
   3   3   6     2924.32     2781.97     51.33 o 
   4   3   6      535.55      488.70     22.61 o 
   5   3   6        0.46       -0.60      6.50 o 
   6   3   6      759.16      876.65     26.20 o 
   7   3   6        5.99       -0.46      8.97 o 
   8   3   6       32.11       22.51     12.18 o 
   9   3   6      138.55      143.17     17.61 o 
  10   3   6      307.89      313.29     24.05 o 
  11   3   6        0.01       10.60     17.29 o 
  12   3   6        4.99       -0.24     16.31 o 
  13   3   6      297.79      269.87     31.72 o 
  14   3   6       67.47       29.20     25.46 o 
  15   3   6        0.90       -1.45     23.66 o 
  16   3   6        1.86      -15.55     25.83 o 
  17   3   6        4.05       19.23     29.46 o 
   0   4   6      201.16      223.76     27.09 o 
   1   4   6      100.74      112.44     14.99 o 
   2   4   6      380.45      402.10     22.30 o 
   3   4   6      485.33      449.02     25.04 o 
   4   4   6        3.33        5.87      7.24 o 
   5   4   6       83.03       98.73     14.76 o 
   6   4   6      329.78      339.82     25.40 o 
   7   4   6      822.03      824.88     31.12 o 
   8   4   6        5.74       18.31     12.72 o 
   9   4   6      824.11      961.22     44.18 o 
  10   4   6      111.41      128.43     26.56 o 
  11   4   6       26.61       29.79     16.99 o 
  12   4   6        4.87       -0.62     24.83 o 
  13   4   6       96.74       69.54     25.82 o 
  14   4   6       93.96      107.06     26.68 o 
  15   4   6        1.47       -0.15     24.74 o 
  16   4   6        4.33        7.96     27.37 o 
   1   5   6      115.65      116.68     16.51 o 
   2   5   6       90.87       76.57     13.96 o 
   3   5   6       42.02       52.34     13.93 o 
   4   5   6      139.79      140.66     32.35 o 
   5   5   6        0.00       -3.58     13.46 o 
   6   5   6        9.55       17.22     14.61 o 
   7   5   6       94.32       70.89     16.47 o 
   8   5   6       67.35       58.85     16.32 o 
   9   5   6        0.97       21.61     17.07 o 
  10   5   6      399.74      478.08     32.14 o 
  11   5   6        1.74        0.95     15.18 o 
  12   5   6       93.86       83.22     22.59 o 
  13   5   6       67.70       68.47     24.13 o 
  14   5   6        7.77      -19.67     22.50 o 
  15   5   6        1.44        5.87     28.31 o 
   0   6   6       37.67       84.10     34.92 o 
   1   6   6       17.33       11.59     14.22 o 
   2   6   6       32.89       34.69     17.36 o 
   3   6   6      301.94      258.21     27.93 o 
   4   6   6       82.76       68.02     20.34 o 
   5   6   6      436.31      440.53     35.65 o 
   6   6   6      343.41      356.85     29.07 o 
   7   6   6       19.98       25.48     16.14 o 
   8   6   6       66.67      104.69     21.11 o 
   9   6   6       22.45       16.16     16.34 o 
  10   6   6        7.36      -15.37     15.60 o 
  11   6   6       12.36        4.64     17.59 o 
  12   6   6       10.91       12.32     26.95 o 
  13   6   6        0.00      -17.10     27.92 o 
  14   6   6       37.45       60.14     34.35 o 
   1   7   6        0.22       15.87     18.95 o 
   2   7   6       64.07       34.32     22.10 o 
   3   7   6       13.57        9.07     17.71 o 
   4   7   6        0.57       31.41     18.60 o 
   5   7   6       89.11       92.89     30.54 o 
   6   7   6       38.87       32.77     18.39 o 
   7   7   6        9.59        3.14     16.44 o 
   8   7   6       31.82       27.74     19.88 o 
   9   7   6       82.01       25.55     30.35 o 
  10   7   6        2.26        8.24     27.29 o 
  11   7   6       51.93       60.98     29.84 o 
  12   7   6       10.87        2.55     30.84 o 
  13   7   6        7.26       14.79     60.10 o 
   0   8   6        9.97       41.36     34.03 o 
   1   8   6       24.79        4.72     19.72 o 
   2   8   6        3.35      -12.07     20.65 o 
   3   8   6       20.64       49.31     24.76 o 
   4   8   6      112.11       78.77     24.52 o 
   5   8   6       19.07       43.81     27.42 o 
   6   8   6        4.00        3.71     20.59 o 
   7   8   6        2.47       18.83     22.92 o 
   8   8   6        4.69      -35.40     23.60 o 
   9   8   6        2.36      -17.45     30.70 o 
  10   8   6       11.47       -1.51     30.89 o 
   1   9   6      101.40       89.16     31.21 o 
   2   9   6       25.74       62.29     29.59 o 
   3   9   6       27.60       37.12     26.03 o 
   4   9   6       26.33       34.49     43.92 o 
   5   9   6        0.88      -20.44     23.96 o 
   6   9   6        2.40      -10.13     30.49 o 
   7   9   6        7.86        5.40     31.76 o 
   1   1   7      349.22      361.44     10.98 o 
   2   1   7     4083.86     3976.05     43.10 o 
   3   1   7     1731.91     1651.15     27.00 o 
   4   1   7      143.27      154.27     11.78 o 
   5   1   7     1198.23     1210.24     26.72 o 
   6   1   7     1760.73     1802.71     34.10 o 
   7   1   7      779.78      838.20     31.24 o 
   8   1   7     1099.91     1112.09     27.87 o 
   9   1   7      216.60      264.47     19.70 o 
  10   1   7        5.46        6.44     10.61 o 
  11   1   7        5.31       -1.10     11.36 o 
  12   1   7       14.32       27.80     15.43 o 
  13   1   7      161.11      175.63     23.66 o 
  14   1   7       44.74       40.60     19.18 o 
  15   1   7        0.71       18.99     23.54 o 
  16   1   7        5.73        0.52     25.05 o 
  17   1   7       29.57       -1.76     26.19 o 
  18   1   7        0.16       25.29     46.10 o 
   0   2   7      499.82      529.85     21.80 o 
   1   2   7     1307.18     1301.25     38.57 o 
   2   2   7       20.43       20.22      6.58 o 
   3   2   7     2036.17     1902.08     37.09 o 
   4   2   7       47.67       52.84     11.29 o 
   5   2   7      256.86      257.90     20.16 o 
   6   2   7      968.87     1083.82     44.56 o 
   7   2   7       78.17       70.52     14.44 o 
   8   2   7       39.55       40.84     11.53 o 
   9   2   7      429.60      483.95     23.71 o 
  10   2   7       17.08       20.07     13.61 o 
  11   2   7       74.01       80.56     17.59 o 
  12   2   7      177.87      187.41     22.32 o 
  13   2   7        1.23      -18.91     14.76 o 
  14   2   7       70.33       70.77     24.46 o 
  15   2   7        0.18      -31.64     21.50 o 
  16   2   7        9.71        8.41     26.96 o 
  17   2   7        5.36        7.55     27.93 o 
   1   3   7      120.60      125.98     11.70 o 
   2   3   7     1081.00     1056.46     25.99 o 
   3   3   7      444.05      435.00     17.30 o 
   4   3   7     2252.10     2082.22     42.13 o 
   5   3   7      319.81      322.04     21.76 o 
   6   3   7      426.87      405.92     24.80 o 
   7   3   7        4.04        7.97     11.04 o 
   8   3   7      932.50      925.33     38.00 o 
   9   3   7      176.97      183.53     19.28 o 
  10   3   7      679.85      687.69     32.33 o 
  11   3   7        5.81        4.73     13.54 o 
  12   3   7      155.89      152.64     31.10 o 
  13   3   7       43.95       63.18     21.44 o 
  14   3   7      102.99      130.76     26.36 o 
  15   3   7       20.61       20.55     26.58 o 
  16   3   7        0.40       17.16     24.87 o 
  17   3   7        9.77        1.37     27.34 o 
   0   4   7      241.69      223.78     21.88 o 
   1   4   7      455.64      436.17     20.26 o 
   2   4   7     2263.32     2195.96     44.18 o 
   3   4   7      400.45      380.60     14.93 o 
   4   4   7        0.07       11.21     11.57 o 
   5   4   7       50.90       39.62     12.79 o 
   6   4   7      602.69      596.45     30.44 o 
   7   4   7      155.90      199.09     19.96 o 
   8   4   7       29.42        2.51     12.65 o 
   9   4   7       27.82       35.31     14.08 o 
  10   4   7       65.77       27.77     15.57 o 
  11   4   7       49.31       38.53     17.66 o 
  12   4   7       10.51      -13.75     15.69 o 
  13   4   7       20.85       23.76     22.48 o 
  14   4   7       16.42       35.07     26.83 o 
  15   4   7        0.12       11.70     23.71 o 
  16   4   7        0.89       15.17     31.42 o 
   1   5   7      114.20      102.91     14.84 o 
   2   5   7       45.29       23.91     12.72 o 
   3   5   7       24.06       21.50     15.88 o 
   4   5   7       96.08       94.23     18.85 o 
   5   5   7      237.68      206.24     24.68 o 
   6   5   7       13.38        3.43     14.10 o 
   7   5   7        9.17       -7.03     13.65 o 
   8   5   7       18.16        5.10     13.01 o 
   9   5   7      170.30      198.51     20.84 o 
  10   5   7        0.07        4.67     17.51 o 
  11   5   7       66.80      104.58     21.27 o 
  12   5   7       99.21      154.18     31.75 o 
  13   5   7       15.86       22.43     20.94 o 
  14   5   7        2.49       34.01     24.87 o 
  15   5   7       21.72      -11.44     29.74 o 
   0   6   7      416.59      404.20     41.19 o 
   1   6   7      508.36      547.25     61.62 o 
   2   6   7       45.18       39.29     18.32 o 
   3   6   7      225.30      186.14     26.25 o 
   4   6   7       14.32       23.45     16.86 o 
   5   6   7     1266.36     1209.71     51.43 o 
   6   6   7      164.65      144.95     23.69 o 
   7   6   7       78.37       51.27     17.90 o 
   8   6   7      107.76       85.92     19.93 o 
   9   6   7       26.20        7.38     16.21 o 
  10   6   7       18.19       22.01     17.30 o 
  11   6   7        9.38       10.75     18.93 o 
  12   6   7        0.06        9.00     18.40 o 
  13   6   7        2.48       -3.24     30.14 o 
  14   6   7        0.35       19.00     30.73 o 
   1   7   7      213.59      190.86     29.83 o 
   2   7   7       38.63       14.77     20.75 o 
   3   7   7      171.19      169.54     42.34 o 
   4   7   7      282.14      316.59     32.75 o 
   5   7   7        3.34       41.53     20.47 o 
   6   7   7      185.22      204.41     26.96 o 
   7   7   7       71.41       50.99     20.80 o 
   8   7   7        0.09       18.07     18.36 o 
   9   7   7       19.80      -16.78     18.92 o 
  10   7   7       23.98        8.89     21.85 o 
  11   7   7       16.91      -29.63     26.64 o 
  12   7   7        0.37       23.18     33.26 o 
   0   8   7       10.84       86.12     38.93 o 
   1   8   7        6.62       19.04     24.97 o 
   2   8   7       34.92       45.87     23.72 o 
   3   8   7        1.57       -1.29     22.51 o 
   4   8   7      116.00      145.46     32.63 o 
   5   8   7       82.22      126.56     31.82 o 
   6   8   7      350.46      396.37     39.52 o 
   7   8   7      148.65      177.63     30.14 o 
   8   8   7       12.83        9.21     22.78 o 
   9   8   7       28.58        7.55     31.02 o 
  10   8   7        0.60        7.54     32.43 o 
   1   9   7       11.25      -17.47     26.00 o 
   2   9   7       83.46       82.73     32.79 o 
   3   9   7       10.26      -23.28     24.77 o 
   4   9   7       68.47       17.69     24.83 o 
   5   9   7        3.71      -15.84     25.18 o 
   6   9   7        0.56        0.71     25.74 o 
   7   9   7       13.97      -39.85     30.02 o 
   0   0   8     5372.92     4839.36     64.78 o 
   1   0   8     2128.50     1944.96     30.61 o 
   2   0   8      342.13      323.86     16.51 o 
   3   0   8     1979.73     2022.09     42.35 o 
   4   0   8       65.77       78.75     13.61 o 
   5   0   8     4027.58     3968.36     76.96 o 
   6   0   8       29.35       36.22     16.00 o 
   7   0   8      548.00      554.31     34.99 o 
   8   0   8      559.56      597.11     31.84 o 
   9   0   8      153.50      225.27     23.94 o 
  10   0   8       24.00       10.03     16.20 o 
  11   0   8       72.01       77.51     24.50 o 
  12   0   8       96.09       62.45     26.39 o 
  13   0   8      589.77      603.41     67.72 o 
  14   0   8       84.06      128.56     37.20 o 
  15   0   8      123.82       84.88     35.73 o 
  16   0   8       67.83      117.53     44.75 o 
  17   0   8        2.61       50.94     57.82 o 
  18   0   8       80.21       38.09     65.63 o 
   1   1   8        2.98        5.93      4.75 o 
   2   1   8      160.86      132.62      9.51 o 
   3   1   8        5.11        4.79      6.37 o 
   4   1   8      660.21      642.72     20.03 o 
   5   1   8      648.54      669.79     21.97 o 
   6   1   8     1235.58     1204.38     28.91 o 
   7   1   8       15.41       20.68      8.69 o 
   8   1   8      272.82      320.52     19.20 o 
   9   1   8      490.74      557.71     26.02 o 
  10   1   8       67.15       52.54     13.90 o 
  11   1   8        3.28       10.97     12.00 o 
  12   1   8       45.75       30.48     16.58 o 
  13   1   8        2.99       14.72     15.54 o 
  14   1   8       11.16       29.28     21.95 o 
  15   1   8        9.06       12.73     19.46 o 
  16   1   8        0.02      -16.35     24.03 o 
  17   1   8        0.04       26.72     32.08 o 
  18   1   8        2.62       17.29     44.10 o 
   0   2   8      360.86      356.13     22.02 o 
   1   2   8       19.86       15.50      7.24 o 
   2   2   8       89.56       87.34     12.49 o 
   3   2   8     1233.98     1161.61     30.47 o 
   4   2   8     3310.15     3473.79    110.15 o 
   5   2   8        0.01        1.40      7.95 o 
   6   2   8     1142.53     1139.42     42.37 o 
   7   2   8      571.89      626.66     30.97 o 
   8   2   8        0.73       -4.20      9.77 o 
   9   2   8       10.45        2.80     11.56 o 
  10   2   8        1.58        0.85     12.43 o 
  11   2   8       12.39       11.11     14.81 o 
  12   2   8        2.10        4.04     14.74 o 
  13   2   8        4.98       -1.33     17.42 o 
  14   2   8       40.01       23.21     23.17 o 
  15   2   8       26.68       38.01     23.89 o 
  16   2   8        4.89      -45.71     30.47 o 
  17   2   8       15.66        7.29     28.18 o 
   1   3   8       24.52       15.76      8.08 o 
   2   3   8        4.73       17.78      8.59 o 
   3   3   8     6117.25     6048.24     73.44 o 
   4   3   8     1719.45     1617.48     40.94 o 
   5   3   8        0.22      -10.29     10.08 o 
   6   3   8      474.17      526.66     34.73 o 
   7   3   8      253.88      245.36     22.33 o 
   8   3   8       28.90       34.68     13.65 o 
   9   3   8      211.05      217.91     20.40 o 
  10   3   8        0.42        4.51     13.32 o 
  11   3   8      360.55      409.81     28.31 o 
  12   3   8      125.93      112.55     20.19 o 
  13   3   8        5.28       22.47     30.65 o 
  14   3   8        0.02       29.08     21.55 o 
  15   3   8        9.90        8.58     24.46 o 
  16   3   8        0.90      -24.26     23.42 o 
  17   3   8       38.66       39.00     30.28 o 
   0   4   8      897.82      933.18     36.74 o 
   1   4   8     1124.16     1025.71     40.33 o 
   2   4   8       65.25       56.15     12.45 o 
   3   4   8      557.86      593.49     34.78 o 
   4   4   8      687.19      743.50     30.70 o 
   5   4   8      961.38      970.34     34.59 o 
   6   4   8     1424.68     1323.38     39.84 o 
   7   4   8      288.50      283.50     32.10 o 
   8   4   8      212.82      221.55     23.27 o 
   9   4   8      218.96      234.68     27.82 o 
  10   4   8        0.27       -6.12     13.46 o 
  11   4   8        0.49       -3.48     15.14 o 
  12   4   8       17.65       -9.70     17.32 o 
  13   4   8       17.99        9.05     19.77 o 
  14   4   8        2.65       16.42     22.91 o 
  15   4   8        1.16      -21.33     24.76 o 
  16   4   8        0.61       28.66     31.41 o 
   1   5   8      116.84      131.69     15.64 o 
   2   5   8       11.13       14.48     12.10 o 
   3   5   8      448.58      517.60     38.51 o 
   4   5   8      574.58      598.53     38.39 o 
   5   5   8      227.45      259.47     31.12 o 
   6   5   8        2.39        7.96     13.92 o 
   7   5   8        0.06       -9.70     13.35 o 
   8   5   8      121.12       89.62     16.82 o 
   9   5   8      238.05      209.47     21.57 o 
  10   5   8      250.48      290.79     33.53 o 
  11   5   8       80.78       36.69     18.79 o 
  12   5   8        9.36       -7.27     18.04 o 
  13   5   8       16.24       -0.99     20.52 o 
  14   5   8       25.22       26.64     23.92 o 
  15   5   8       25.50       37.21     26.48 o 
   0   6   8       38.41       74.42     24.87 o 
   1   6   8     1074.58     1152.40     46.23 o 
   2   6   8      103.11      121.02     45.05 o 
   3   6   8      217.36      267.36     31.73 o 
   4   6   8      356.27      328.84     31.34 o 
   5   6   8      481.38      558.11     38.80 o 
   6   6   8      462.39      426.98     42.32 o 
   7   6   8       21.89       20.57     17.92 o 
   8   6   8       12.91      -10.11     15.43 o 
   9   6   8       33.92       22.51     17.29 o 
  10   6   8        0.94       12.05     17.05 o 
  11   6   8        0.91       -0.01     18.28 o 
  12   6   8        0.04        6.56     19.97 o 
  13   6   8        0.72      -28.74     19.16 o 
  14   6   8        0.55        4.99     32.15 o 
   1   7   8       47.61       17.39     19.42 o 
   2   7   8      361.23      390.72     40.14 o 
   3   7   8       42.08       49.22     21.34 o 
   4   7   8        8.16        5.61     20.35 o 
   5   7   8       94.26       80.33     23.00 o 
   6   7   8       48.26       42.86     21.57 o 
   7   7   8       91.79       94.03     35.00 o 
   8   7   8      105.43      100.17     23.76 o 
   9   7   8       81.50       58.69     22.15 o 
  10   7   8        7.10       -7.28     20.09 o 
  11   7   8       11.78       23.71     25.14 o 
  12   7   8        9.00       -0.71     31.70 o 
   0   8   8        0.07       22.76     33.17 o 
   1   8   8      148.54      189.66     38.78 o 
   2   8   8       91.25       63.97     26.55 o 
   3   8   8       55.43       39.18     24.71 o 
   4   8   8        5.39       21.69     23.90 o 
   5   8   8        1.56        3.15     27.71 o 
   6   8   8       40.80       37.05     22.62 o 
   7   8   8      185.80      159.07     29.15 o 
   8   8   8        0.30      -29.57     23.55 o 
   9   8   8       50.19       20.97     26.76 o 
  10   8   8        0.22       19.36     30.48 o 
   1   9   8       17.23       90.70     31.85 o 
   2   9   8       50.33       22.79     29.50 o 
   3   9   8       28.90       18.73     48.12 o 
   4   9   8        6.53      -18.40     23.25 o 
   5   9   8       12.11        8.26     32.46 o 
   6   9   8       19.40       -7.66     29.34 o 
   7   9   8       94.92       81.70     77.11 o 
   1   1   9       11.02        8.08      4.89 o 
   2   1   9      911.96      893.81     17.82 o 
   3   1   9     4786.32     4652.01     50.20 o 
   4   1   9       11.27        5.34      7.99 o 
   5   1   9      457.40      428.13     19.12 o 
   6   1   9      105.99       97.54     12.86 o 
   7   1   9      317.61      326.72     16.75 o 
   8   1   9      362.10      382.35     22.48 o 
   9   1   9       67.66       47.44     13.00 o 
  10   1   9      129.63      142.42     17.52 o 
  11   1   9        8.89       19.47     15.22 o 
  12   1   9       12.08       17.80     16.43 o 
  13   1   9      181.85      169.59     25.00 o 
  14   1   9       98.42       93.95     21.29 o 
  15   1   9        6.60      -14.12     18.40 o 
  16   1   9        6.30       14.52     27.88 o 
  17   1   9       19.76       -7.39     31.95 o 
   0   2   9      117.55      121.27     12.72 o 
   1   2   9     5797.47     5714.69     53.93 o 
   2   2   9        0.99       -6.29      6.81 o 
   3   2   9      969.25     1023.13     24.88 o 
   4   2   9     2498.09     2631.98     47.45 o 
   5   2   9     2914.74     2839.39     50.95 o 
   6   2   9      413.72      417.57     20.08 o 
   7   2   9      172.19      171.66     18.75 o 
   8   2   9        3.73       -1.53     11.58 o 
   9   2   9      544.51      580.15     28.57 o 
  10   2   9      130.39      151.21     20.47 o 
  11   2   9       75.03       59.38     16.77 o 
  12   2   9      767.37      725.39     52.27 o 
  13   2   9       88.09       93.29     22.47 o 
  14   2   9        0.35      -10.33     17.71 o 
  15   2   9       39.66       27.21     25.76 o 
  16   2   9        8.33       13.93     23.58 o 
  17   2   9       53.53       79.87     31.31 o 
   1   3   9       17.92       26.11      8.09 o 
   2   3   9        4.86        6.01      7.74 o 
   3   3   9      235.89      245.53     14.73 o 
   4   3   9     1769.85     1818.06     39.81 o 
   5   3   9      562.08      513.87     25.49 o 
   6   3   9      179.01      187.72     20.93 o 
   7   3   9       97.10       94.67     15.82 o 
   8   3   9      344.26      325.16     24.61 o 
   9   3   9       80.02       75.89     16.90 o 
  10   3   9       29.87       34.29     15.12 o 
  11   3   9      125.56      122.13     20.64 o 
  12   3   9        9.64       33.61     16.75 o 
  13   3   9       88.95       82.95     24.64 o 
  14   3   9        9.79        8.60     24.97 o 
  15   3   9       68.73       71.15     28.93 o 
  16   3   9       12.38        0.88     27.36 o 
  17   3   9        5.34       -0.76     38.07 o 
   0   4   9      923.80     1049.71     86.39 o 
   1   4   9       19.73       23.42      9.73 o 
   2   4   9      868.31      987.32     36.68 o 
   3   4   9      116.26      115.92     14.48 o 
   4   4   9      107.37       96.20     15.21 o 
   5   4   9        6.65        8.18     11.10 o 
   6   4   9      342.69      383.32     25.68 o 
   7   4   9      344.06      357.98     24.88 o 
   8   4   9        0.46      -13.91     14.93 o 
   9   4   9       67.35       42.20     16.01 o 
  10   4   9      382.13      461.56     30.46 o 
  11   4   9       97.18      142.28     20.79 o 
  12   4   9       35.72       52.09     21.02 o 
  13   4   9        7.62        6.80     26.52 o 
  14   4   9        0.79       12.15     23.85 o 
  15   4   9      151.03      132.97     31.37 o 
  16   4   9        7.22      -22.10     28.00 o 
   1   5   9      257.30      269.48     21.62 o 
   2   5   9       16.85        8.18     14.95 o 
   3   5   9        3.91        4.63     14.77 o 
   4   5   9      283.11      270.81     27.35 o 
   5   5   9      492.88      451.90     33.60 o 
   6   5   9        1.71      -19.25     12.84 o 
   7   5   9      154.03      133.92     20.35 o 
   8   5   9        6.35        3.07     14.19 o 
   9   5   9      210.06      211.66     22.56 o 
  10   5   9        0.05        7.46     16.11 o 
  11   5   9      118.83       97.73     21.04 o 
  12   5   9        9.59       -4.21     18.84 o 
  13   5   9      104.30       84.74     29.93 o 
  14   5   9        1.58       -0.42     24.17 o 
  15   5   9       17.82        8.51     27.93 o 
   0   6   9        7.22       -1.60     18.55 o 
   1   6   9       56.62       69.10     22.19 o 
   2   6   9       45.23       45.58     20.42 o 
   3   6   9      158.94      181.77     44.59 o 
   4   6   9       91.79      118.34     23.25 o 
   5   6   9       19.50       13.70     17.40 o 
   6   6   9      127.28       83.43     21.74 o 
   7   6   9        2.87      -23.46     15.64 o 
   8   6   9      134.44      100.64     30.69 o 
   9   6   9       33.25       34.83     17.55 o 
  10   6   9        4.78       -3.08     17.49 o 
  11   6   9        0.58      -14.05     17.61 o 
  12   6   9        9.13       -3.76     19.21 o 
  13   6   9        3.61        6.28     21.35 o 
  14   6   9        0.11        5.87     74.35 o 
   1   7   9      805.02     1036.93     53.12 o 
   2   7   9        0.14       -8.81     18.81 o 
   3   7   9      858.20      825.79     54.81 o 
   4   7   9       83.82       76.72     25.06 o 
   5   7   9        9.54       13.25     19.71 o 
   6   7   9       34.20       38.11     23.37 o 
   7   7   9       24.47       10.57     18.70 o 
   8   7   9       52.67       29.00     24.01 o 
   9   7   9        6.89       10.26     20.57 o 
  10   7   9        9.69       -2.01     20.28 o 
  11   7   9        3.44       13.84     22.65 o 
  12   7   9       17.11       -4.84     26.68 o 
   0   8   9       22.45       46.20     41.07 o 
   1   8   9       13.29        4.41     23.83 o 
   2   8   9      164.49      196.45     31.12 o 
   3   8   9      114.82      101.99     27.07 o 
   4   8   9      102.98      132.24     32.26 o 
   5   8   9       57.76       70.67     26.45 o 
   6   8   9        6.40        0.32     21.72 o 
   7   8   9        1.34      -13.68     21.39 o 
   8   8   9        8.56        0.16     24.58 o 
   9   8   9        0.01      -14.26     26.45 o 
  10   8   9        0.09       53.23     82.61 o 
   1   9   9        6.13       -0.02     28.55 o 
   2   9   9        1.14        5.98     28.25 o 
   3   9   9       28.32       69.27     33.19 o 
   4   9   9        9.39       18.75     24.87 o 
   5   9   9       41.66       -2.10     23.91 o 
   6   9   9        6.09        6.59     28.53 o 
   0   0  10     1590.86     1664.33     59.39 o 
   1   0  10     1856.14     1864.82     40.90 o 
   2   0  10        1.09       -1.29      7.86 o 
   3   0  10      111.89      103.40     10.99 o 
   4   0  10     1634.11     1560.94     40.61 o 
   5   0  10     1957.02     1924.98     47.35 o 
   6   0  10     1937.38     1932.99     63.81 o 
   7   0  10       11.61       -1.90     15.92 o 
   8   0  10      582.87      629.74     82.84 o 
   9   0  10      341.76      331.01     33.99 o 
  10   0  10       53.85       31.93     20.69 o 
  11   0  10       17.96       26.79     21.56 o 
  12   0  10      334.55      349.40     47.28 o 
  13   0  10       56.94       50.10     29.66 o 
  14   0  10       63.65       85.83     33.06 o 
  15   0  10      268.85      289.09    117.08 o 
  16   0  10        4.43       50.11     37.18 o 
  17   0  10       30.76       -9.60     32.86 o 
   1   1  10      387.04      363.33     10.49 o 
   2   1  10     5508.97     5406.24     48.72 o 
   3   1  10      195.05      203.33     12.57 o 
   4   1  10        0.56       -0.33      7.05 o 
   5   1  10      673.55      685.31     37.46 o 
   6   1  10      718.99      765.11     25.99 o 
   7   1  10      679.15      743.17     26.94 o 
   8   1  10       22.93       17.50     11.08 o 
   9   1  10      696.10      790.39     41.95 o 
  10   1  10      152.78      162.30     21.70 o 
  11   1  10      339.27      380.75     30.92 o 
  12   1  10      233.41      258.66     28.19 o 
  13   1  10        2.67       21.97     17.27 o 
  14   1  10       95.38      100.40     23.25 o 
  15   1  10      172.03      244.79     61.19 o 
  16   1  10        0.66        1.59     27.38 o 
  17   1  10        8.15        3.12     31.64 o 
   0   2  10      837.90      830.14     26.03 o 
   1   2  10     3069.75     3108.02     37.46 o 
   2   2  10      104.87      110.73     10.49 o 
   3   2  10      532.24      556.15     19.65 o 
   4   2  10      168.00      209.56     17.25 o 
   5   2  10       33.91       21.40     10.70 o 
   6   2  10      544.11      486.73     26.28 o 
   7   2  10       25.34       10.30     10.94 o 
   8   2  10        0.37      -13.36     11.35 o 
   9   2  10       39.54       39.55     13.68 o 
  10   2  10      255.63      258.86     28.61 o 
  11   2  10      111.44      116.28     20.55 o 
  12   2  10      120.14      128.99     22.97 o 
  13   2  10        1.35       -7.20     16.99 o 
  14   2  10       71.25       80.93     22.93 o 
  15   2  10       42.47       37.50     25.84 o 
  16   2  10        0.71       13.40     27.66 o 
  17   2  10       73.25       97.82     55.05 o 
   1   3  10     1109.35     1292.61     25.19 o 
   2   3  10        3.20       -8.17      9.45 o 
   3   3  10      448.81      494.47     19.86 o 
   4   3  10       22.28       21.22     11.51 o 
   5   3  10        8.45       15.54     10.94 o 
   6   3  10      114.03      122.35     17.10 o 
   7   3  10       38.06       25.52     12.53 o 
   8   3  10       11.18        1.78     11.97 o 
   9   3  10       91.03       92.77     17.70 o 
  10   3  10      629.79      683.60     40.58 o 
  11   3  10       32.33       13.29     15.41 o 
  12   3  10       26.83       31.23     16.68 o 
  13   3  10      125.45      107.35     22.12 o 
  14   3  10        2.38       21.32     25.26 o 
  15   3  10       30.02       16.18     27.44 o 
  16   3  10        1.40       13.53     28.49 o 
   0   4  10      238.35      252.70     23.72 o 
   1   4  10      299.55      304.67     19.70 o 
   2   4  10      462.84      508.34     35.88 o 
   3   4  10     1248.00     1196.33     42.50 o 
   4   4  10       71.47       76.60     14.35 o 
   5   4  10      324.20      252.81     21.80 o 
   6   4  10        9.78       31.56     13.20 o 
   7   4  10      249.63      242.31     21.97 o 
   8   4  10       24.18       28.22     13.56 o 
   9   4  10      334.45      356.04     35.17 o 
  10   4  10       47.45       35.95     16.46 o 
  11   4  10      635.37      607.82     35.44 o 
  12   4  10        3.30       17.38     19.35 o 
  13   4  10      247.84      318.70     33.28 o 
  14   4  10        2.07      -11.15     22.46 o 
  15   4  10        3.06        2.12     27.52 o 
  16   4  10        0.05        5.97     28.74 o 
   1   5  10       28.29       46.72     14.76 o 
   2   5  10        3.73       -2.76     13.89 o 
   3   5  10      864.25      952.63     58.62 o 
   4   5  10      615.42      655.37     38.62 o 
   5   5  10     1294.05     1262.90     89.48 o 
   6   5  10       40.26       42.46     17.50 o 
   7   5  10        4.74       -6.84     12.56 o 
   8   5  10        5.04        7.50     15.29 o 
   9   5  10       32.75       34.89     15.35 o 
  10   5  10       14.50        1.30     14.57 o 
  11   5  10        0.32       36.21     18.63 o 
  12   5  10       51.36       84.98     25.05 o 
  13   5  10       24.21       34.48     23.34 o 
  14   5  10        8.74       15.50     24.25 o 
  15   5  10       36.82      -15.19     29.67 o 
   0   6  10        0.03      -14.07     18.53 o 
   1   6  10     1353.26     1314.14     54.49 o 
   2   6  10      508.96      638.58     56.50 o 
   3   6  10      269.69      267.29     32.65 o 
   4   6  10       17.39       40.98     20.96 o 
   5   6  10      339.89      326.00     50.79 o 
   6   6  10        0.24        1.91     16.65 o 
   7   6  10       39.83       28.43     19.19 o 
   8   6  10      102.45      120.12     25.30 o 
   9   6  10      200.01      191.38     25.66 o 
  10   6  10       18.02       -0.88     16.41 o 
  11   6  10       46.40       45.77     20.72 o 
  12   6  10        5.24        9.15     19.30 o 
  13   6  10        2.27        7.63     21.87 o 
   1   7  10      171.54      144.00     31.16 o 
   2   7  10      105.61       69.52     22.47 o 
   3   7  10      443.96      528.19     46.82 o 
   4   7  10       90.41       95.53     26.10 o 
   5   7  10      348.97      339.23     39.10 o 
   6   7  10       24.05       11.90     22.27 o 
   7   7  10        8.26       27.45     22.16 o 
   8   7  10       17.91       11.11     19.69 o 
   9   7  10      203.57      177.54     28.48 o 
  10   7  10       14.54        0.89     20.95 o 
  11   7  10       17.06       22.41     24.08 o 
  12   7  10        0.65       -5.57     48.70 o 
   0   8  10       35.27       27.80     35.53 o 
   1   8  10        0.38      -21.22     22.58 o 
   2   8  10        0.74       15.64     24.86 o 
   3   8  10       11.77       -0.87     24.03 o 
   4   8  10       17.08        3.67     24.67 o 
   5   8  10       73.97       84.39     29.64 o 
   6   8  10       67.49       49.46     27.49 o 
   7   8  10       25.93        8.04     24.56 o 
   8   8  10        1.04        9.74     23.83 o 
   9   8  10        0.11      -13.75     23.66 o 
   1   9  10       49.48       10.00     28.19 o 
   2   9  10        5.38        1.35     28.61 o 
   3   9  10       10.84       59.93     31.94 o 
   4   9  10        0.57      -20.61     30.61 o 
   5   9  10       16.01       26.49     29.38 o 
   6   9  10        1.46       61.95     78.48 o 
   1   1  11     1351.56     1321.74     18.44 o 
   2   1  11      609.49      620.52     15.02 o 
   3   1  11       81.45      104.20     10.44 o 
   4   1  11      343.70      329.99     16.04 o 
   5   1  11      291.51      292.22     17.59 o 
   6   1  11      130.44      142.96     15.61 o 
   7   1  11        1.40       11.90     10.37 o 
   8   1  11        0.48       -2.74     10.21 o 
   9   1  11      456.24      426.85     28.14 o 
  10   1  11      234.52      243.20     23.53 o 
  11   1  11      479.26      480.27     34.33 o 
  12   1  11        0.07      -11.39     14.72 o 
  13   1  11       97.72      147.96     25.25 o 
  14   1  11        5.52       30.29     21.32 o 
  15   1  11        1.80       -0.21     20.60 o 
  16   1  11        8.03       -5.63     22.88 o 
  17   1  11        1.40       49.13     32.85 o 
   0   2  11     1826.22     1891.21     39.40 o 
   1   2  11     5028.37     5259.27     54.44 o 
   2   2  11       92.11       81.35      8.64 o 
   3   2  11       41.85       42.78      9.47 o 
   4   2  11      170.71      196.54     15.33 o 
   5   2  11     1699.82     1638.45     47.83 o 
   6   2  11        0.16       -6.09     10.34 o 
   7   2  11       76.64       62.20     14.24 o 
   8   2  11        8.44       20.05     12.75 o 
   9   2  11       12.49       12.58     14.11 o 
  10   2  11        0.06        2.89     12.98 o 
  11   2  11       22.80       16.59     14.93 o 
  12   2  11        4.57       -5.83     15.82 o 
  13   2  11        3.87        4.50     17.82 o 
  14   2  11       64.78       60.44     23.27 o 
  15   2  11       19.79       64.25     28.09 o 
  16   2  11       42.17       53.23     37.16 o 
  17   2  11       36.89      -14.16     29.47 o 
   1   3  11        2.21       -6.75      7.61 o 
   2   3  11      634.60      720.68     22.83 o 
   3   3  11      159.97      193.43     14.81 o 
   4   3  11        6.92        8.21     10.21 o 
   5   3  11      611.44      705.76     29.94 o 
   6   3  11      118.75      110.80     17.04 o 
   7   3  11        5.47        3.75     11.62 o 
   8   3  11       73.18       48.47     14.85 o 
   9   3  11       83.90       71.16     17.18 o 
  10   3  11        8.69       14.48     14.09 o 
  11   3  11       31.21       36.88     16.69 o 
  12   3  11        8.79        2.54     15.75 o 
  13   3  11      248.75      259.28     32.47 o 
  14   3  11        4.00       -8.63     22.03 o 
  15   3  11       66.87      111.71     34.91 o 
  16   3  11        3.89        3.70     42.00 o 
   0   4  11       99.59      117.57     22.15 o 
   1   4  11       11.56        6.24     10.00 o 
   2   4  11        8.82       -1.45      9.08 o 
   3   4  11        1.56       -3.86     11.34 o 
   4   4  11      137.21      140.88     18.48 o 
   5   4  11       15.80       12.83     12.45 o 
   6   4  11       31.72       29.35     13.53 o 
   7   4  11      282.19      302.55     24.35 o 
   8   4  11      116.55      164.82     20.45 o 
   9   4  11        1.30        4.27     14.37 o 
  10   4  11       32.86       11.30     15.40 o 
  11   4  11       20.32       12.17     15.59 o 
  12   4  11       77.39       97.66     21.43 o 
  13   4  11       31.50       23.28     21.50 o 
  14   4  11        1.26        6.14     23.75 o 
  15   4  11       21.88       45.90     30.39 o 
   1   5  11      376.04      336.38     31.67 o 
   2   5  11     1474.20     1475.27     57.56 o 
   3   5  11      706.21      794.11     41.24 o 
   4   5  11      978.03     1031.81     46.41 o 
   5   5  11      493.39      493.25     35.83 o 
   6   5  11      267.22      265.37     26.61 o 
   7   5  11      281.90      224.68     29.60 o 
   8   5  11       60.45       61.94     16.81 o 
   9   5  11      109.87      103.87     19.71 o 
  10   5  11        0.07       12.72     15.34 o 
  11   5  11       17.41        8.27     18.33 o 
  12   5  11       21.40       -1.21     18.56 o 
  13   5  11        4.91       26.03     22.29 o 
  14   5  11        0.98       35.61     24.21 o 
   0   6  11       56.94       74.99     25.86 o 
   1   6  11     1314.24     1577.46     63.77 o 
   2   6  11        4.55      -10.09     15.88 o 
   3   6  11        4.48        8.06     19.22 o 
   4   6  11       16.96       16.95     19.93 o 
   5   6  11        0.10        0.15     18.98 o 
   6   6  11        0.10      -11.08     21.44 o 
   7   6  11        1.46        4.20     22.07 o 
   8   6  11       70.41       50.14     21.26 o 
   9   6  11        0.28       16.65     18.61 o 
  10   6  11       22.78       16.04     18.22 o 
  11   6  11       72.51       28.35     21.05 o 
  12   6  11        0.22       10.44     20.80 o 
  13   6  11        4.04       23.74     22.78 o 
   1   7  11        2.39       28.36     23.69 o 
   2   7  11       60.14       16.47     19.92 o 
   3   7  11      102.77       91.97     23.26 o 
   4   7  11       80.01       82.94     27.02 o 
   5   7  11        6.54       -1.83     20.74 o 
   6   7  11       37.12        0.95     22.26 o 
   7   7  11       18.37        2.87     22.82 o 
   8   7  11       20.50       48.60     23.27 o 
   9   7  11       83.41       76.12     24.13 o 
  10   7  11       48.12       28.39     23.27 o 
  11   7  11       21.92       15.18     23.10 o 
   0   8  11        1.82      -27.94     50.02 o 
   1   8  11      193.31      228.20     39.68 o 
   2   8  11        1.25       27.11     25.71 o 
   3   8  11      133.70      154.46     29.72 o 
   4   8  11        5.16       -4.89     21.37 o 
   5   8  11       18.08       73.33     28.38 o 
   6   8  11        0.46        5.81     25.25 o 
   7   8  11       29.94       32.93     25.21 o 
   8   8  11        6.18       26.29     24.55 o 
   9   8  11        2.85        2.54     28.64 o 
   1   9  11        1.63        2.23     28.58 o 
   2   9  11        2.47       -5.41     28.79 o 
   3   9  11        0.01       -2.96     27.15 o 
   4   9  11        6.83        4.34     27.48 o 
   5   9  11        2.82       20.05     46.44 o 
   0   0  12     5961.79     5741.78     83.20 o 
   1   0  12       66.19       58.11     10.56 o 
   2   0  12     3026.77     3197.76     48.04 o 
   3   0  12     2210.22     2333.63     41.13 o 
   4   0  12     1626.60     1680.42     39.35 o 
   5   0  12      501.02      545.83     30.36 o 
   6   0  12      507.45      489.98     31.70 o 
   7   0  12       12.51       20.93     17.54 o 
   8   0  12       55.89       53.69     20.17 o 
   9   0  12       53.15       59.41     31.87 o 
  10   0  12      385.58      383.42     40.07 o 
  11   0  12      483.59      518.76     89.57 o 
  12   0  12      662.35      553.37    102.23 o 
  13   0  12      288.67      212.45     43.12 o 
  14   0  12       36.35      -34.77     27.08 o 
  15   0  12       77.26       59.05     35.50 o 
  16   0  12        0.87      -48.85     33.28 o 
  17   0  12        1.63      -31.94     38.29 o 
   1   1  12     1614.56     1644.43     21.45 o 
   2   1  12      501.63      488.52     13.92 o 
   3   1  12      349.21      361.23     13.54 o 
   4   1  12       52.28       44.36      8.83 o 
   5   1  12      431.71      462.72     23.99 o 
   6   1  12       99.38       64.46     12.37 o 
   7   1  12      139.25      159.23     16.34 o 
   8   1  12      572.31      659.96     34.11 o 
   9   1  12        6.51        9.55     13.46 o 
  10   1  12      245.53      210.49     25.26 o 
  11   1  12      438.20      424.88     33.61 o 
  12   1  12       17.23        2.59     15.82 o 
  13   1  12       88.89       79.56     22.25 o 
  14   1  12        1.81      -20.06     18.68 o 
  15   1  12       57.29       41.57     24.51 o 
  16   1  12        7.72       23.05     26.70 o 
  17   1  12        2.01       14.50     32.10 o 
   0   2  12      872.32      872.20     57.73 o 
   1   2  12      324.18      380.69     13.74 o 
   2   2  12      243.67      248.08     14.52 o 
   3   2  12       23.31       20.92      7.24 o 
   4   2  12       35.98       27.01     10.10 o 
   5   2  12       46.73       47.99     13.34 o 
   6   2  12      229.52      214.32     20.07 o 
   7   2  12       98.57       68.79     16.22 o 
   8   2  12       90.51      117.74     18.06 o 
   9   2  12      284.01      246.29     28.12 o 
  10   2  12      139.45      166.26     20.69 o 
  11   2  12      104.64      109.96     19.11 o 
  12   2  12      116.81       57.51     25.09 o 
  13   2  12       57.45       34.29     19.72 o 
  14   2  12        7.73       15.77     21.19 o 
  15   2  12        8.81      -13.69     21.30 o 
  16   2  12       16.97        0.32     32.61 o 
   1   3  12      419.42      455.98     20.57 o 
   2   3  12      593.04      633.76     23.30 o 
   3   3  12      509.27      497.57     21.72 o 
   4   3  12        5.89       10.63     10.54 o 
   5   3  12       18.96       21.99     12.24 o 
   6   3  12      317.35      301.13     26.65 o 
   7   3  12        0.03        3.07     12.30 o 
   8   3  12      216.87      197.15     21.60 o 
   9   3  12        3.08        1.24     13.34 o 
  10   3  12       34.93       21.55     14.32 o 
  11   3  12       11.09       17.06     14.93 o 
  12   3  12       52.60       60.49     18.72 o 
  13   3  12        9.30       31.08     20.62 o 
  14   3  12       35.46       20.84     26.14 o 
  15   3  12       27.68       34.87     28.81 o 
  16   3  12        0.41       23.97     29.87 o 
   0   4  12        5.37      -11.23     14.08 o 
   1   4  12     1030.97     1108.66     44.17 o 
   2   4  12      432.67      482.80     24.08 o 
   3   4  12      370.65      390.72     26.93 o 
   4   4  12       36.21       10.68     14.59 o 
   5   4  12      245.88      233.55     22.12 o 
   6   4  12       34.95       30.76     13.94 o 
   7   4  12      528.35      508.16     30.55 o 
   8   4  12      298.79      321.51     35.07 o 
   9   4  12       24.19       25.42     17.17 o 
  10   4  12       10.99       14.95     15.10 o 
  11   4  12      108.71      105.77     19.37 o 
  12   4  12       99.46      127.76     25.31 o 
  13   4  12       41.26       19.81     20.35 o 
  14   4  12        0.90       10.71     27.33 o 
  15   4  12        9.50      -13.86     28.12 o 
   1   5  12       11.66       11.45     15.18 o 
   2   5  12      281.08      294.12     41.49 o 
   3   5  12      519.08      478.00     61.73 o 
   4   5  12      591.21      601.86     81.41 o 
   5   5  12        8.76        9.83     15.62 o 
   6   5  12      207.73      202.40     30.39 o 
   7   5  12      243.12      278.54     25.70 o 
   8   5  12      198.80      188.25     36.74 o 
   9   5  12        0.63       16.53     16.03 o 
  10   5  12        1.06       16.22     15.93 o 
  11   5  12       25.18       38.97     18.14 o 
  12   5  12       14.28       29.59     19.72 o 
  13   5  12       64.05       32.19     21.99 o 
  14   5  12        4.92      -24.96     22.90 o 
   0   6  12      850.92      985.89     86.09 o 
   1   6  12     2597.87     2784.99    106.32 o 
   2   6  12      265.78      349.16     41.30 o 
   3   6  12       17.73       15.80     17.72 o 
   4   6  12      259.17      244.69     31.57 o 
   5   6  12      158.10      145.41     28.33 o 
   6   6  12       14.25       18.60     20.96 o 
   7   6  12       84.21       35.19     20.60 o 
   8   6  12        1.41      -10.02     19.46 o 
   9   6  12        0.00       14.04     19.97 o 
  10   6  12        9.79       12.02     19.64 o 
  11   6  12       26.86       22.45     22.38 o 
  12   6  12       20.62       25.32     22.05 o 
  13   6  12        0.44       -8.79     30.40 o 
   1   7  12      160.57      157.51     32.83 o 
   2   7  12       27.01       11.80     19.32 o 
   3   7  12        2.74        8.65     18.73 o 
   4   7  12       31.87       14.54     23.20 o 
   5   7  12       27.61       11.84     24.31 o 
   6   7  12       21.14       11.17     23.50 o 
   7   7  12       13.91       15.57     23.80 o 
   8   7  12        1.46       -3.75     28.75 o 
   9   7  12       23.41       34.92     22.58 o 
  10   7  12        0.54       16.37     29.95 o 
  11   7  12       17.63       16.42     24.34 o 
   0   8  12       25.75       29.44     37.47 o 
   1   8  12       54.97       43.98     29.19 o 
   2   8  12        4.05       20.18     26.33 o 
   3   8  12        0.00      -21.88     25.50 o 
   4   8  12       70.71       57.58     25.51 o 
   5   8  12        0.27       18.58     26.02 o 
   6   8  12        3.38      -14.64     24.31 o 
   7   8  12       38.70       30.12     28.07 o 
   8   8  12       13.56       57.69     26.81 o 
   1   9  12        5.03       18.54     31.01 o 
   2   9  12        4.52       12.66     30.53 o 
   3   9  12       30.56       78.42     33.92 o 
   4   9  12        0.59      -12.30     43.41 o 
   1   1  13       56.93       61.68      7.73 o 
   2   1  13       46.69       50.06      7.71 o 
   3   1  13        6.10        8.39      6.97 o 
   4   1  13       76.14       75.41      9.65 o 
   5   1  13      181.63      160.76     16.26 o 
   6   1  13        0.35       -5.25     10.62 o 
   7   1  13        0.15      -10.76     11.63 o 
   8   1  13      100.77      102.57     21.14 o 
   9   1  13        0.46       12.61     14.36 o 
  10   1  13      115.12       85.14     20.04 o 
  11   1  13        4.75      -16.12     14.66 o 
  12   1  13        0.21       18.04     18.17 o 
  13   1  13       42.97       22.65     21.30 o 
  14   1  13       10.03       18.29     22.88 o 
  15   1  13       20.70       11.53     24.48 o 
  16   1  13        0.00      -14.85     23.60 o 
   0   2  13      379.10      356.84     22.03 o 
   1   2  13      750.65      835.85     21.30 o 
   2   2  13       36.84       28.36      8.10 o 
   3   2  13        0.08        0.16      8.39 o 
   4   2  13       94.61      115.55     13.44 o 
   5   2  13      124.56      135.53     17.24 o 
   6   2  13       30.00       18.28     15.60 o 
   7   2  13      103.74       81.68     17.79 o 
   8   2  13      365.09      372.30     34.05 o 
   9   2  13       64.86       70.66     18.27 o 
  10   2  13       64.25       71.60     18.40 o 
  11   2  13        1.81      -11.43     17.00 o 
  12   2  13        0.09      -24.15     16.10 o 
  13   2  13        1.78       24.72     19.62 o 
  14   2  13        0.33      -15.63     18.03 o 
  15   2  13        1.59       26.90     26.02 o 
  16   2  13        1.75       11.30     30.55 o 
   1   3  13        1.57        2.91      9.09 o 
   2   3  13      358.47      366.99     27.97 o 
   3   3  13        5.96        3.47      9.76 o 
   4   3  13        0.69        3.06     11.32 o 
   5   3  13       29.40       67.20     13.86 o 
   6   3  13        0.35       -7.64     10.99 o 
   7   3  13       53.28       31.65     14.27 o 
   8   3  13       55.61       69.41     17.11 o 
   9   3  13        0.05       12.65     13.63 o 
  10   3  13      192.20      173.44     23.02 o 
  11   3  13        0.08       -3.78     14.53 o 
  12   3  13      112.67       87.44     21.06 o 
  13   3  13       52.00       37.59     22.27 o 
  14   3  13        7.49        5.74     22.70 o 
  15   3  13       62.65       60.21     39.81 o 
  16   3  13       21.79      -19.63     37.53 o 
   0   4  13     1350.77     1394.12     57.61 o 
   1   4  13      161.19      137.17     17.82 o 
   2   4  13       93.97       86.93     16.58 o 
   3   4  13       62.63       37.25     12.14 o 
   4   4  13        2.54        3.33     12.31 o 
   5   4  13       22.19       10.19     12.63 o 
   6   4  13       89.13       81.77     16.48 o 
   7   4  13       11.56       -4.78     12.41 o 
   8   4  13       89.61       55.24     16.56 o 
   9   4  13        0.39       -0.82     13.37 o 
  10   4  13      222.68      206.91     25.46 o 
  11   4  13       28.95       21.56     16.44 o 
  12   4  13       47.23       54.11     19.20 o 
  13   4  13       10.10       16.25     21.74 o 
  14   4  13        2.80      -10.86     27.00 o 
  15   4  13        0.75      -15.03     31.86 o 
   1   5  13       11.60       -8.45     17.51 o 
   2   5  13      313.96      356.90     32.06 o 
   3   5  13        0.08       -4.53     14.04 o 
   4   5  13        0.04        3.35     17.24 o 
   5   5  13       58.73       37.40     18.35 o 
   6   5  13      260.77      285.90     38.43 o 
   7   5  13       13.36        4.56     14.93 o 
   8   5  13       30.71       17.59     16.23 o 
   9   5  13      133.62      141.89     21.75 o 
  10   5  13       78.09       68.55     18.46 o 
  11   5  13       24.19       12.00     17.08 o 
  12   5  13        5.57       -0.55     18.84 o 
  13   5  13       14.40       22.46     22.41 o 
  14   5  13        2.10      -13.49     23.01 o 
   0   6  13     1154.12     1257.10    114.75 o 
   1   6  13       63.68      101.23     22.66 o 
   2   6  13      550.07      629.89     75.99 o 
   3   6  13        0.29       17.39     15.98 o 
   4   6  13        8.11       -5.86     17.42 o 
   5   6  13      187.64      177.59     29.63 o 
   6   6  13      139.07      100.83     25.53 o 
   7   6  13        3.63        6.14     19.77 o 
   8   6  13        0.54       12.54     19.08 o 
   9   6  13       23.79       14.18     22.27 o 
  10   6  13       55.52       24.79     19.94 o 
  11   6  13       49.55       12.52     22.12 o 
  12   6  13       19.42       31.90     23.34 o 
   1   7  13       95.48       67.66     31.54 o 
   2   7  13        7.27       33.62     23.49 o 
   3   7  13       31.96       37.07     19.88 o 
   4   7  13        9.37       24.41     22.13 o 
   5   7  13        2.77        8.06     22.19 o 
   6   7  13       97.77       61.28     26.25 o 
   7   7  13        2.80       15.22     23.47 o 
   8   7  13       15.49       35.35     23.88 o 
   9   7  13       11.27       25.96     23.54 o 
  10   7  13        2.58       11.77     22.72 o 
   0   8  13       92.97       64.07     53.01 o 
   1   8  13        0.27        9.79     25.59 o 
   2   8  13       96.90      105.99     32.78 o 
   3   8  13       92.02       90.56     31.53 o 
   4   8  13        0.57        8.76     21.17 o 
   5   8  13        0.02        5.48     22.41 o 
   6   8  13        0.42        8.84     39.55 o 
   7   8  13       42.73      -12.15     26.50 o 
   8   8  13       22.34       25.81     46.30 o 
   1   9  13        1.22        5.78     30.10 o 
   2   9  13        0.88       43.43     32.68 o 
   0   0  14     1962.84     1934.01     47.72 o 
   1   0  14      418.42      442.07     19.94 o 
   2   0  14        3.08       12.78      9.84 o 
   3   0  14        6.17       19.19     10.45 o 
   4   0  14       43.70       47.63     13.06 o 
   5   0  14      248.43      266.25     25.29 o 
   6   0  14      645.86      693.65     32.04 o 
   7   0  14      232.14      253.39     27.48 o 
   8   0  14      730.03      689.65     53.24 o 
   9   0  14      803.87      889.46     67.35 o 
  10   0  14      344.53      381.87     53.04 o 
  11   0  14      351.01      285.29     46.00 o 
  12   0  14        0.81      -13.07     27.49 o 
  13   0  14       69.18       -9.09     64.94 o 
  14   0  14       32.96       42.97     38.09 o 
  15   0  14        0.49        8.37     33.58 o 
  16   0  14        0.16        3.91     49.79 o 
   1   1  14      308.88      309.59     12.83 o 
   2   1  14     1687.81     1809.79     32.02 o 
   3   1  14       16.26       17.58      7.63 o 
   4   1  14       90.53       81.62     11.43 o 
   5   1  14       26.86       42.09     12.56 o 
   6   1  14      107.42      110.12     16.25 o 
   7   1  14      331.83      367.17     25.63 o 
   8   1  14        4.84       -0.73     17.96 o 
   9   1  14      406.56      425.61     32.73 o 
  10   1  14      752.38      699.45     40.92 o 
  11   1  14        3.08      -13.05     17.56 o 
  12   1  14        0.34        5.77     17.64 o 
  13   1  14       10.33       75.60     24.64 o 
  14   1  14        0.83       -7.29     21.14 o 
  15   1  14       25.15       -2.16     22.84 o 
  16   1  14        8.26       -4.25     25.31 o 
   0   2  14       50.94       61.51     17.40 o 
   1   2  14       23.55       15.34      7.45 o 
   2   2  14       12.82       10.42      9.17 o 
   3   2  14      213.40      248.22     16.42 o 
   4   2  14      333.58      318.24     20.14 o 
   5   2  14        0.05        5.47     11.96 o 
   6   2  14       15.82       19.81     12.97 o 
   7   2  14      105.95       88.66     21.62 o 
   8   2  14       47.35       46.92     15.00 o 
   9   2  14      301.83      350.92     27.23 o 
  10   2  14        8.82        0.09     14.41 o 
  11   2  14       11.47       -4.25     16.11 o 
  12   2  14        3.95      -21.22     17.14 o 
  13   2  14       50.33       42.42     21.49 o 
  14   2  14      105.93      154.64     32.63 o 
  15   2  14        1.12      -18.49     23.82 o 
  16   2  14        0.48        9.31     29.99 o 
   1   3  14        0.05        7.19      9.92 o 
   2   3  14      302.23      312.80     19.42 o 
   3   3  14      202.83      171.35     17.44 o 
   4   3  14      123.25      135.17     17.44 o 
   5   3  14       17.55       20.44     12.87 o 
   6   3  14      111.45      125.78     19.28 o 
   7   3  14      386.55      414.90     29.55 o 
   8   3  14      104.70      100.78     18.51 o 
   9   3  14        4.38        8.51     14.29 o 
  10   3  14       34.07       24.65     16.08 o 
  11   3  14        7.82       -2.50     15.96 o 
  12   3  14        0.00       28.67     18.73 o 
  13   3  14        5.55        8.42     20.52 o 
  14   3  14       12.40       -6.80     21.78 o 
  15   3  14       22.37       21.11     30.01 o 
   0   4  14     1558.12     1570.73     62.55 o 
   1   4  14       10.06       15.76     13.02 o 
   2   4  14       67.83       70.20     17.63 o 
   3   4  14        0.27        0.99     12.32 o 
   4   4  14      204.78      200.48     22.16 o 
   5   4  14      104.95      114.88     18.44 o 
   6   4  14      127.33       96.00     16.70 o 
   7   4  14      141.86      124.89     24.05 o 
   8   4  14        4.84        8.86     14.22 o 
   9   4  14       27.95       23.61     16.04 o 
  10   4  14       19.48        2.14     16.99 o 
  11   4  14       38.22       34.83     17.95 o 
  12   4  14       37.31       28.29     17.73 o 
  13   4  14        0.85        2.12     19.52 o 
  14   4  14       12.89       36.99     28.29 o 
   1   5  14      659.32      681.54     51.09 o 
   2   5  14      533.89      511.64     37.07 o 
   3   5  14      413.96      400.61     33.90 o 
   4   5  14        1.26      -12.14     16.71 o 
   5   5  14       10.69       -7.80     16.88 o 
   6   5  14        2.82       -3.28     15.16 o 
   7   5  14       66.78       70.73     19.00 o 
   8   5  14      212.30      195.23     24.86 o 
   9   5  14       21.62        4.58     16.40 o 
  10   5  14       52.35       51.09     18.79 o 
  11   5  14       35.31       34.61     19.00 o 
  12   5  14        1.31      -11.56     19.28 o 
  13   5  14        0.10       -4.58     21.06 o 
   0   6  14       93.71       65.33     33.97 o 
   1   6  14        6.18       -1.32     19.08 o 
   2   6  14       37.87       36.13     19.39 o 
   3   6  14        2.89        9.31     17.17 o 
   4   6  14      264.41      196.49     44.01 o 
   5   6  14       65.27       97.79     25.97 o 
   6   6  14       75.67       42.57     23.00 o 
   7   6  14       24.35       -5.48     19.98 o 
   8   6  14       93.36       37.20     25.82 o 
   9   6  14        2.20      -21.61     18.42 o 
  10   6  14       21.30       -9.44     23.03 o 
  11   6  14       10.51       -0.98     18.77 o 
  12   6  14        4.84        5.51     21.88 o 
   1   7  14       13.16        4.49     23.57 o 
   2   7  14        7.10       -0.31     23.51 o 
   3   7  14        0.55       -1.87     18.38 o 
   4   7  14       50.16       19.52     19.89 o 
   5   7  14      237.97      299.93     39.57 o 
   6   7  14       72.75       83.01     29.28 o 
   7   7  14       17.94       12.53     23.90 o 
   8   7  14        0.31       33.26     25.51 o 
   9   7  14       24.33       46.74     28.44 o 
  10   7  14        2.99        4.35     23.87 o 
   0   8  14       29.34        9.77     39.90 o 
   1   8  14        0.31       -1.02     24.40 o 
   2   8  14        6.66        4.16     27.68 o 
   3   8  14       32.60       43.66     29.18 o 
   4   8  14        7.00        1.58     30.93 o 
   5   8  14        9.38       26.05     27.18 o 
   6   8  14        0.43       -6.91     27.41 o 
   7   8  14       10.09       -4.43     27.58 o 
   1   1  15      569.17      639.88     17.44 o 
   2   1  15       17.88       10.22      7.20 o 
   3   1  15       18.78        9.47      8.88 o 
   4   1  15       15.05       12.93      9.75 o 
   5   1  15       14.09        8.23     10.68 o 
   6   1  15      125.41      104.40     16.75 o 
   7   1  15        0.01       18.46     13.33 o 
   8   1  15      118.90      100.36     30.52 o 
   9   1  15       34.62       30.25     16.15 o 
  10   1  15       25.23       38.98     18.47 o 
  11   1  15       28.29       11.47     19.80 o 
  12   1  15       11.75       37.53     21.60 o 
  13   1  15        1.77       32.57     22.76 o 
  14   1  15        8.91       -0.36     22.81 o 
  15   1  15        0.65       15.53     26.13 o 
  16   1  15       22.58       43.53     28.60 o 
   0   2  15     2108.16     2047.48     65.46 o 
   1   2  15       75.56       89.74     11.05 o 
   2   2  15      515.07      593.81     22.94 o 
   3   2  15        0.02        7.36      9.38 o 
   4   2  15        0.06       -8.45     10.20 o 
   5   2  15        0.28      -10.04     10.47 o 
   6   2  15       29.58       15.08     13.23 o 
   7   2  15       21.39       14.39     13.57 o 
   8   2  15       25.73        6.68     14.08 o 
   9   2  15        0.33       12.43     14.12 o 
  10   2  15       38.77       21.86     20.81 o 
  11   2  15       60.23       75.76     21.11 o 
  12   2  15        8.29        6.70     19.32 o 
  13   2  15       24.10        2.35     21.18 o 
  14   2  15       46.29       61.77     27.03 o 
  15   2  15        1.42        5.66     37.23 o 
   1   3  15       57.55       68.58     14.00 o 
   2   3  15      117.46      102.68     21.15 o 
   3   3  15       76.88       83.78     14.92 o 
   4   3  15       21.87       13.07     12.22 o 
   5   3  15       12.73        8.16     12.72 o 
   6   3  15       47.93       42.47     14.43 o 
   7   3  15       75.06       77.16     17.43 o 
   8   3  15        5.34       -3.93     13.00 o 
   9   3  15        7.90       13.47     14.24 o 
  10   3  15      209.57      190.16     24.77 o 
  11   3  15       34.17       40.12     19.13 o 
  12   3  15       28.66        3.55     23.64 o 
  13   3  15        0.17       -6.02     20.08 o 
  14   3  15        0.61       30.73     23.71 o 
  15   3  15        0.25      -11.43     42.07 o 
   0   4  15      568.40      572.44     43.99 o 
   1   4  15        2.70       10.19     13.16 o 
   2   4  15       36.29       36.24     17.05 o 
   3   4  15      143.31      167.64     21.72 o 
   4   4  15       86.02       81.23     15.75 o 
   5   4  15        6.63       13.51     13.91 o 
   6   4  15       81.78       53.91     15.42 o 
   7   4  15       49.57       54.27     15.56 o 
   8   4  15      144.20      125.36     19.69 o 
   9   4  15       77.00       73.63     18.95 o 
  10   4  15        0.14      -15.42     14.56 o 
  11   4  15        9.86       26.25     18.37 o 
  12   4  15        0.18       29.53     18.01 o 
  13   4  15        7.39        9.54     20.91 o 
  14   4  15        9.19       -5.67     28.96 o 
   1   5  15      157.74      146.33     23.83 o 
   2   5  15      618.78      583.26     39.42 o 
   3   5  15        0.55       -3.55     14.70 o 
   4   5  15      156.89      149.04     24.44 o 
   5   5  15       14.97        1.60     17.56 o 
   6   5  15        5.00       -8.73     15.40 o 
   7   5  15       22.88       -4.29     15.91 o 
   8   5  15      128.43       69.74     19.42 o 
   9   5  15        5.20       22.04     16.77 o 
  10   5  15        5.70      -23.95     16.55 o 
  11   5  15        1.87       -8.20     17.07 o 
  12   5  15        9.61       -5.59     18.34 o 
  13   5  15        0.41       24.66     22.96 o 
   0   6  15        2.50      -19.49     30.93 o 
   1   6  15        0.23        6.26     20.51 o 
   2   6  15        1.82      -19.83     17.12 o 
   3   6  15      214.48      224.57     30.37 o 
   4   6  15       53.12       23.75     19.30 o 
   5   6  15      102.92      123.13     28.18 o 
   6   6  15       15.41       -5.16     22.85 o 
   7   6  15        2.11        2.60     20.53 o 
   8   6  15       39.05       22.83     23.61 o 
   9   6  15        2.14      -30.43     20.80 o 
  10   6  15       12.38       -3.40     20.51 o 
  11   6  15        2.63       -0.76     20.02 o 
  12   6  15        0.68      -28.91     82.15 o 
   1   7  15        0.21        4.06     23.27 o 
   2   7  15        2.43       -7.92     23.27 o 
   3   7  15        4.57       30.13     22.73 o 
   4   7  15       64.53       93.37     38.67 o 
   5   7  15       31.02       35.41     23.34 o 
   6   7  15        0.68      -10.20     23.98 o 
   7   7  15        4.76       22.93     25.33 o 
   8   7  15        0.74      -27.10     23.83 o 
   9   7  15       34.82       25.94     28.09 o 
   0   8  15       64.33       39.43     61.04 o 
   1   8  15       49.54       30.14     29.37 o 
   2   8  15       14.03       45.12     29.58 o 
   3   8  15        7.03       23.49     27.92 o 
   4   8  15        4.07        7.55     27.19 o 
   5   8  15        0.21       25.67     24.61 o 
   6   8  15        7.44      -17.13     23.58 o 
   0   0  16      865.43      828.38     44.43 o 
   1   0  16        9.05       -7.64      9.39 o 
   2   0  16      482.22      489.77     24.28 o 
   3   0  16      309.59      340.67     21.82 o 
   4   0  16      831.00      813.50     30.92 o 
   5   0  16      306.98      274.61     26.92 o 
   6   0  16       43.30       58.85     19.66 o 
   7   0  16      600.38      558.66     62.04 o 
   8   0  16     1049.72     1137.64     83.24 o 
   9   0  16        3.92      -31.86     21.24 o 
  10   0  16        0.92      -17.44     23.01 o 
  11   0  16       42.34       26.37     38.09 o 
  12   0  16        0.83       23.51     48.65 o 
  13   0  16        8.79       15.63     32.28 o 
  14   0  16        0.52        3.37     33.71 o 
  15   0  16        4.93       38.72     38.84 o 
   1   1  16      831.04      859.36     20.27 o 
   2   1  16      202.93      191.35     12.91 o 
   3   1  16      463.13      519.23     18.71 o 
   4   1  16       23.38       26.93     11.27 o 
   5   1  16       11.06        8.06     11.69 o 
   6   1  16       74.07       65.22     14.89 o 
   7   1  16      383.37      413.24     28.24 o 
   8   1  16      332.35      322.81     30.57 o 
   9   1  16      566.65      586.34     35.19 o 
  10   1  16       11.12       10.21     17.44 o 
  11   1  16        0.08      -10.73     21.86 o 
  12   1  16       45.19       -1.44     20.35 o 
  13   1  16       17.16       26.89     23.73 o 
  14   1  16       16.05        0.33     24.19 o 
  15   1  16        9.79        1.67     26.94 o 
   0   2  16      944.80      888.98     35.92 o 
   1   2  16       19.68       30.06     10.83 o 
   2   2  16       11.86        8.68     10.38 o 
   3   2  16      321.29      334.92     19.86 o 
   4   2  16        0.53       -5.69     10.77 o 
   5   2  16       18.25       11.63     11.48 o 
   6   2  16        1.93       -3.48     13.22 o 
   7   2  16        7.04      -11.38     12.68 o 
   8   2  16      189.13      201.47     22.81 o 
   9   2  16        1.46        5.62     14.22 o 
  10   2  16      207.63      187.94     30.27 o 
  11   2  16        2.65       -6.33     16.78 o 
  12   2  16        0.09       29.97     21.06 o 
  13   2  16       16.64       47.07     24.58 o 
  14   2  16        0.41       13.64     29.15 o 
  15   2  16        1.87        9.62     27.16 o 
   1   3  16       88.10      103.41     16.03 o 
   2   3  16      386.71      398.42     38.75 o 
   3   3  16      169.28      166.92     20.15 o 
   4   3  16       17.20       -2.04     12.10 o 
   5   3  16        0.42      -12.54     11.24 o 
   6   3  16       23.70       -3.07     12.39 o 
   7   3  16       65.58       74.74     17.78 o 
   8   3  16        0.02      -13.78     13.99 o 
   9   3  16        0.74      -13.33     19.64 o 
  10   3  16        0.00      -16.62     15.75 o 
  11   3  16        0.00       28.11     18.60 o 
  12   3  16       29.32       27.11     20.66 o 
  13   3  16        2.05        8.84     20.29 o 
  14   3  16        1.50        0.75     25.47 o 
  15   3  16       12.14       32.58     76.18 o 
   0   4  16      905.24     1032.21     78.02 o 
   1   4  16       50.56       57.93     18.90 o 
   2   4  16        0.00        6.75     15.43 o 
   3   4  16      362.49      407.10     31.39 o 
   4   4  16       56.32       68.26     18.05 o 
   5   4  16       13.35        1.66     12.65 o 
   6   4  16       38.54       11.98     14.20 o 
   7   4  16       18.56        7.16     14.93 o 
   8   4  16       15.27       24.15     16.07 o 
   9   4  16        1.08        4.69     16.20 o 
  10   4  16       68.74       41.90     18.33 o 
  11   4  16       42.44       13.89     19.86 o 
  12   4  16       72.09       85.71     22.67 o 
  13   4  16        0.14       16.21     23.01 o 
  14   4  16        5.09        9.72     35.05 o 
   1   5  16       63.36       75.72     20.71 o 
   2   5  16        0.02       -3.35     18.65 o 
   3   5  16       81.71       51.34     17.18 o 
   4   5  16       31.70       13.27     16.62 o 
   5   5  16        0.01       18.83     14.54 o 
   6   5  16      225.08      248.33     30.23 o 
   7   5  16      126.22      122.07     23.69 o 
   8   5  16       58.11       42.89     18.71 o 
   9   5  16        0.10       12.39     17.99 o 
  10   5  16       13.29       40.03     19.49 o 
  11   5  16       11.94       13.63     18.63 o 
  12   5  16       17.70       18.97     19.70 o 
  13   5  16        4.58      -42.68     47.72 o 
   0   6  16        4.73      -36.08     28.23 o 
   1   6  16        3.37      -16.53     19.64 o 
   2   6  16        6.04       50.30     20.64 o 
   3   6  16      124.99      157.03     26.53 o 
   4   6  16        2.12        8.44     19.47 o 
   5   6  16        0.87       16.64     20.07 o 
   6   6  16        0.02        2.31     23.85 o 
   7   6  16       48.93       28.51     25.24 o 
   8   6  16        0.54       20.02     24.63 o 
   9   6  16        7.00       32.30     24.89 o 
  10   6  16        0.14        8.97     22.19 o 
  11   6  16        0.11       -9.53     22.26 o 
   1   7  16       37.05        3.55     24.83 o 
   2   7  16      115.28      100.30     36.64 o 
   3   7  16       32.40       33.03     29.61 o 
   4   7  16        0.54       11.19     20.50 o 
   5   7  16        2.64       35.14     23.55 o 
   6   7  16        0.55       16.89     21.03 o 
   7   7  16        5.92       34.37     26.03 o 
   8   7  16        0.00        6.71     24.75 o 
   9   7  16        0.16      -30.83     27.89 o 
   0   8  16        2.78      -10.26     57.14 o 
   1   8  16        0.02       19.12     30.65 o 
   2   8  16       25.40       44.30     30.16 o 
   3   8  16        2.20       15.30     28.42 o 
   4   8  16       22.84       16.84     29.79 o 
   5   8  16        7.78       13.80     27.74 o 
   1   1  17      197.52      196.76     12.13 o 
   2   1  17        0.13        7.90      8.67 o 
   3   1  17       13.22       -2.45      9.06 o 
   4   1  17       22.11       29.11     12.03 o 
   5   1  17        0.31        7.09     12.05 o 
   6   1  17      173.64      191.70     20.29 o 
   7   1  17        4.64       -1.18     13.49 o 
   8   1  17      141.19      186.88     28.12 o 
   9   1  17      150.40      179.00     25.75 o 
  10   1  17      117.87      183.11     30.49 o 
  11   1  17        6.90      -11.55     19.58 o 
  12   1  17        6.19      -12.12     20.95 o 
  13   1  17        8.28       33.55     25.02 o 
  14   1  17       12.51       25.85     26.87 o 
  15   1  17        0.10       19.34     27.15 o 
   0   2  17      111.95      121.41     21.56 o 
   1   2  17      591.84      666.29     33.23 o 
   2   2  17      114.31      125.24     14.61 o 
   3   2  17       96.99      104.88     16.91 o 
   4   2  17        4.16       -1.60     11.91 o 
   5   2  17       91.93       64.86     14.90 o 
   6   2  17        0.00       -8.96     11.32 o 
   7   2  17      167.19      115.07     19.04 o 
   8   2  17      556.26      615.27     39.36 o 
   9   2  17        3.06       -3.98     15.06 o 
  10   2  17       16.75       17.20     17.67 o 
  11   2  17        0.38      -10.33     16.74 o 
  12   2  17        5.59       12.54     22.51 o 
  13   2  17        0.58       14.43     24.37 o 
  14   2  17       11.23       14.35     25.12 o 
  15   2  17        3.70      -27.91     25.66 o 
   1   3  17       15.72        7.23     13.30 o 
   2   3  17      528.98      523.11     32.44 o 
   3   3  17       49.47       27.24     13.64 o 
   4   3  17       41.40       36.70     13.89 o 
   5   3  17       98.59      107.84     16.64 o 
   6   3  17       37.85       30.25     19.04 o 
   7   3  17       18.98       -2.49     13.47 o 
   8   3  17       75.00       76.64     18.81 o 
   9   3  17       75.83       60.26     19.77 o 
  10   3  17        0.85        5.88     18.19 o 
  11   3  17       81.07       57.30     21.38 o 
  12   3  17       16.63       12.58     19.11 o 
  13   3  17        0.42       49.27     25.96 o 
  14   3  17        3.59        8.54     27.91 o 
   0   4  17      372.54      433.26     41.64 o 
   1   4  17       39.93       19.96     19.16 o 
   2   4  17        0.10       -1.09     14.21 o 
   3   4  17      146.52      121.01     20.39 o 
   4   4  17      309.88      301.92     31.49 o 
   5   4  17       46.85       32.11     15.28 o 
   6   4  17       72.08       38.83     16.14 o 
   7   4  17       61.54       72.73     18.23 o 
   8   4  17       69.20       45.01     17.64 o 
   9   4  17        0.75      -18.19     15.29 o 
  10   4  17       27.92        6.21     17.47 o 
  11   4  17       25.05       33.15     19.36 o 
  12   4  17        1.11        2.70     20.13 o 
  13   4  17        4.02       -5.92     21.64 o 
   1   5  17       14.37       12.56     16.77 o 
   2   5  17       28.63       -0.42     23.45 o 
   3   5  17      186.89      173.49     26.35 o 
   4   5  17        0.44       -4.28     16.62 o 
   5   5  17        1.49       20.15     17.03 o 
   6   5  17       16.90       20.11     16.13 o 
   7   5  17       78.62      105.56     24.45 o 
   8   5  17        3.40        9.32     18.55 o 
   9   5  17       12.29       -5.46     18.39 o 
  10   5  17        3.89       20.63     19.51 o 
  11   5  17        4.49       28.49     21.21 o 
  12   5  17        0.49      -11.72     19.66 o 
   0   6  17       83.49       89.61     66.09 o 
   1   6  17       32.41       55.93     26.71 o 
   2   6  17        0.11       17.45     24.15 o 
   3   6  17        8.81       14.19     17.99 o 
   4   6  17        0.06      -26.19     17.46 o 
   5   6  17        1.62      -15.68     18.92 o 
   6   6  17       39.22       39.00     20.27 o 
   7   6  17        2.52       -5.07     20.74 o 
   8   6  17       33.06       58.14     27.33 o 
   9   6  17        1.76       -2.53     23.67 o 
  10   6  17        1.43       14.55     22.29 o 
   1   7  17       21.35        3.65     24.70 o 
   2   7  17       13.92       15.13     26.79 o 
   3   7  17       18.75       21.56     26.65 o 
   4   7  17        1.21      -20.71     20.12 o 
   5   7  17        0.98      -12.64     20.52 o 
   6   7  17       28.93       10.96     28.63 o 
   7   7  17        0.01       -1.19     23.56 o 
   8   7  17       44.13       11.95     26.77 o 
   0   8  17       70.42       45.48     42.32 o 
   1   8  17        0.74       19.69     29.81 o 
   2   8  17        8.91       61.59     42.73 o 
   3   8  17       20.76        9.79     29.87 o 
   4   8  17        0.40      -14.14     30.54 o 
   0   0  18      596.03      491.80     36.78 o 
   1   0  18        9.13       22.97     12.00 o 
   2   0  18        0.46       -8.88     11.43 o 
   3   0  18      259.73      267.41     25.09 o 
   4   0  18     1153.94     1125.05     42.11 o 
   5   0  18     1448.54     1522.12    101.96 o 
   6   0  18      926.02      859.43     53.80 o 
   7   0  18      996.42     1139.31    136.79 o 
   8   0  18       61.44       89.99     32.84 o 
   9   0  18       89.66       81.71     32.84 o 
  10   0  18        1.14       -6.16     26.46 o 
  11   0  18       42.77       97.97     35.01 o 
  12   0  18       13.73       29.55     39.01 o 
  13   0  18       43.22        8.01     37.18 o 
  14   0  18       11.04        7.61     37.50 o 
  15   0  18        2.40      -56.58     37.72 o 
   1   1  18      306.49      400.79     24.46 o 
   2   1  18       21.91       18.31      9.93 o 
   3   1  18      742.19      784.40     25.21 o 
   4   1  18       11.32       -7.73     10.98 o 
   5   1  18       83.70       88.16     22.70 o 
   6   1  18      125.80      116.03     20.99 o 
   7   1  18      152.06      150.43     22.10 o 
   8   1  18       13.72       39.85     16.97 o 
   9   1  18      151.10      132.20     43.79 o 
  10   1  18      112.36       78.79     25.89 o 
  11   1  18       10.17      -20.21     22.91 o 
  12   1  18        0.27       12.95     22.82 o 
  13   1  18       18.33       46.62     25.22 o 
  14   1  18        1.39       -6.82     27.36 o 
  15   1  18        3.38       19.29     30.40 o 
   0   2  18       10.61        2.74     15.77 o 
   1   2  18       12.59       13.32     11.61 o 
   2   2  18       29.28       12.53     11.85 o 
   3   2  18      221.52      235.10     20.11 o 
   4   2  18        0.11       -2.99     11.87 o 
   5   2  18      144.24      103.41     22.25 o 
   6   2  18      337.61      341.42     30.65 o 
   7   2  18      340.01      380.44     37.00 o 
   8   2  18      386.76      386.66     47.13 o 
   9   2  18        5.24        7.76     15.77 o 
  10   2  18        8.97       14.63     18.26 o 
  11   2  18       16.76       48.25     22.82 o 
  12   2  18       47.06      102.22     29.05 o 
  13   2  18        1.43       53.28     28.51 o 
  14   2  18       10.16      -13.07     24.21 o 
   1   3  18      328.18      345.21     24.96 o 
   2   3  18       27.49        2.59     14.77 o 
   3   3  18       52.98       56.82     23.71 o 
   4   3  18        2.21        2.60     12.30 o 
   5   3  18      129.57       77.27     16.10 o 
   6   3  18      109.88      102.28     17.91 o 
   7   3  18       16.16       23.17     15.03 o 
   8   3  18      309.07      299.91     26.88 o 
   9   3  18        2.05       -2.59     16.58 o 
  10   3  18        0.24      -24.60     16.40 o 
  11   3  18       92.50       66.38     30.37 o 
  12   3  18       42.05       17.77     23.05 o 
  13   3  18        3.69       18.15     25.06 o 
  14   3  18       31.96       69.31     50.91 o 
   0   4  18       34.70       38.11     23.14 o 
   1   4  18       23.66       -1.94     15.25 o 
   2   4  18        1.10       -7.98     14.44 o 
   3   4  18       30.75       18.09     21.38 o 
   4   4  18       53.97       44.04     17.36 o 
   5   4  18        8.04       -1.75     14.84 o 
   6   4  18      128.78      140.61     22.20 o 
   7   4  18        2.00       -0.73     15.28 o 
   8   4  18       15.45       11.49     15.95 o 
   9   4  18        0.10      -10.22     18.10 o 
  10   4  18        4.93        1.02     18.08 o 
  11   4  18       46.61       51.16     19.96 o 
  12   4  18        0.35        5.00     20.57 o 
  13   4  18        1.41       27.76     24.87 o 
   1   5  18        0.88      -18.63     23.24 o 
   2   5  18       22.96       15.59     18.79 o 
   3   5  18       18.56       25.22     19.25 o 
   4   5  18        0.00       -1.62     17.36 o 
   5   5  18        5.01       10.94     17.10 o 
   6   5  18       37.71       35.86     19.51 o 
   7   5  18       51.00       78.18     24.11 o 
   8   5  18        5.98       12.59     19.01 o 
   9   5  18        6.15        5.06     20.16 o 
  10   5  18        8.06       -5.50     19.47 o 
  11   5  18        0.01        0.79     20.51 o 
   0   6  18       14.33      -18.41     31.99 o 
   1   6  18        4.14        7.23     26.06 o 
   2   6  18        9.78        9.92     22.22 o 
   3   6  18       47.65       73.49     24.73 o 
   4   6  18        0.72       13.41     21.07 o 
   5   6  18        4.24       26.10     21.14 o 
   6   6  18        0.37        9.83     22.01 o 
   7   6  18       18.79       40.73     22.37 o 
   8   6  18        0.96      -13.66     36.00 o 
   9   6  18        0.16      -16.20     24.91 o 
  10   6  18       20.19        9.98     29.00 o 
   1   7  18       10.72       13.53     27.64 o 
   2   7  18        4.96       36.30     28.28 o 
   3   7  18        7.17       30.57     29.13 o 
   4   7  18       46.82       33.60     29.00 o 
   5   7  18        6.93       24.82     25.18 o 
   6   7  18        0.15       19.25     24.02 o 
   7   7  18        0.25       11.57     26.01 o 
   0   8  18       28.86       50.83     46.28 o 
   1   8  18        7.18      -17.91     27.66 o 
   2   8  18        0.07       28.41     49.16 o 
   1   1  19      124.65      139.33     17.04 o 
   2   1  19     1406.73     1489.33     32.11 o 
   3   1  19      511.07      571.26     23.31 o 
   4   1  19       80.73       78.69     15.55 o 
   5   1  19       76.45       70.34     17.13 o 
   6   1  19       64.64       53.06     18.10 o 
   7   1  19       10.75       27.37     17.07 o 
   8   1  19        2.99       13.96     17.22 o 
   9   1  19        0.35       -5.10     17.42 o 
  10   1  19       43.51       32.48     31.60 o 
  11   1  19       15.06       50.93     25.01 o 
  12   1  19       13.61       18.35     24.31 o 
  13   1  19        0.01        9.02     24.82 o 
  14   1  19       10.11       18.30     28.51 o 
   0   2  19      230.39      252.65     29.72 o 
   1   2  19      182.59      191.27     18.77 o 
   2   2  19      280.18      271.63     23.18 o 
   3   2  19      108.12      128.06     17.41 o 
   4   2  19       30.42       30.88     13.05 o 
   5   2  19      227.43      192.95     19.78 o 
   6   2  19      438.52      474.63     42.51 o 
   7   2  19      329.24      338.28     28.79 o 
   8   2  19       48.34       38.51     22.30 o 
   9   2  19        0.28      -15.66     17.24 o 
  10   2  19       22.46        8.27     19.31 o 
  11   2  19       22.19       20.06     27.48 o 
  12   2  19        7.86       18.26     25.80 o 
  13   2  19        0.00        4.33     26.09 o 
  14   2  19        0.13       -7.92     27.29 o 
   1   3  19       15.95       22.71     14.06 o 
   2   3  19      119.96      102.74     20.27 o 
   3   3  19      295.79      356.54     43.63 o 
   4   3  19        1.10       -9.05     13.54 o 
   5   3  19      221.21      172.61     21.23 o 
   6   3  19       83.56       59.52     20.23 o 
   7   3  19       25.91       21.41     14.27 o 
   8   3  19       11.84       26.40     15.61 o 
   9   3  19       23.70       37.55     18.94 o 
  10   3  19       82.24       66.10     22.54 o 
  11   3  19        1.10       10.24     21.13 o 
  12   3  19        5.88       18.06     21.82 o 
  13   3  19        0.07      -23.24     23.23 o 
   0   4  19       61.12       55.10     30.87 o 
   1   4  19        3.59      -14.57     16.10 o 
   2   4  19        5.07      -17.59     18.44 o 
   3   4  19        3.39        4.01     14.12 o 
   4   4  19       41.34       17.95     16.39 o 
   5   4  19      196.41      152.44     23.23 o 
   6   4  19       34.43       37.30     21.39 o 
   7   4  19      118.15       71.06     18.56 o 
   8   4  19       12.72       36.01     18.72 o 
   9   4  19       51.58       39.98     19.25 o 
  10   4  19       19.46       -2.00     17.80 o 
  11   4  19        2.00       -9.39     20.04 o 
  12   4  19        0.54        5.80     21.44 o 
   1   5  19       25.14       13.75     23.30 o 
   2   5  19       23.43       32.27     19.50 o 
   3   5  19       87.21      131.10     25.94 o 
   4   5  19       23.68       21.15     20.19 o 
   5   5  19        4.03       -6.12     18.18 o 
   6   5  19        0.00      -18.17     16.90 o 
   7   5  19       36.95       56.81     21.50 o 
   8   5  19        6.20      -16.47     18.48 o 
   9   5  19        2.80      -16.63     20.13 o 
  10   5  19        7.75      -16.98     21.36 o 
  11   5  19        1.86      -13.55     22.18 o 
   0   6  19        0.10      -24.74     32.68 o 
   1   6  19       12.78      -18.20     24.75 o 
   2   6  19        0.33       11.66     25.38 o 
   3   6  19       27.41       95.97     32.39 o 
   4   6  19        9.42       19.48     20.30 o 
   5   6  19       47.75       33.47     22.88 o 
   6   6  19        2.10      -14.85     20.25 o 
   7   6  19        7.87       24.91     24.15 o 
   8   6  19        1.73       -8.66     21.28 o 
   9   6  19        1.17       -5.16     24.03 o 
   1   7  19        0.76       -6.94     25.49 o 
   2   7  19       20.59        7.41     28.50 o 
   3   7  19       12.21       21.28     29.01 o 
   4   7  19       20.85      -12.86     26.98 o 
   5   7  19       47.46       59.75     27.72 o 
   6   7  19        8.15        7.02     24.10 o 
   0   0  20     1724.17     1732.32     63.15 o 
   1   0  20       15.92       15.07     13.46 o 
   2   0  20      858.66      918.10     37.18 o 
   3   0  20       13.62        1.18     15.43 o 
   4   0  20      175.40      149.58     28.96 o 
   5   0  20      244.24      280.51     36.36 o 
   6   0  20      116.32      132.08     29.82 o 
   7   0  20      858.59     1064.91     69.65 o 
   8   0  20      122.09      114.16     39.48 o 
   9   0  20      131.71      141.17     79.18 o 
  10   0  20        6.77      -15.28     29.11 o 
  11   0  20       29.13       21.15     32.74 o 
  12   0  20        0.04       33.96     35.39 o 
  13   0  20       33.97       65.27     61.73 o 
  14   0  20        5.41      -17.48     37.68 o 
   1   1  20      182.24      196.97     15.78 o 
   2   1  20      381.25      421.09     22.49 o 
   3   1  20        0.77       12.36     11.01 o 
   4   1  20      243.38      214.02     21.96 o 
   5   1  20       28.20        2.17     14.97 o 
   6   1  20        0.44      -21.74     14.95 o 
   7   1  20      154.59      166.23     24.84 o 
   8   1  20      110.63       68.21     35.55 o 
   9   1  20       78.42       37.71     20.63 o 
  10   1  20       56.36       66.04     29.27 o 
  11   1  20        0.01      -12.55     23.51 o 
  12   1  20       13.77       24.02     25.42 o 
  13   1  20        1.71       -8.98     23.90 o 
  14   1  20       83.13       87.66     62.88 o 
   0   2  20        0.78       -8.63     16.59 o 
   1   2  20       43.60       44.33     14.39 o 
   2   2  20      129.20      103.78     18.21 o 
   3   2  20        0.88       -6.43     12.72 o 
   4   2  20      212.25      289.02     22.38 o 
   5   2  20     1028.43     1123.60     39.58 o 
   6   2  20        1.37       12.94     15.05 o 
   7   2  20        5.79        5.75     15.35 o 
   8   2  20       99.92      108.77     22.89 o 
   9   2  20        5.83       31.69     21.85 o 
  10   2  20        5.60      -16.15     18.66 o 
  11   2  20        5.93        4.01     21.22 o 
  12   2  20       32.51       31.40     28.14 o 
  13   2  20        1.24      -33.84     31.04 o 
   1   3  20       77.75       84.19     19.36 o 
   2   3  20      315.55      295.61     30.32 o 
   3   3  20       93.31       66.17     24.02 o 
   4   3  20       64.59       23.22     16.10 o 
   5   3  20       11.58       20.65     15.51 o 
   6   3  20       29.99       42.98     16.88 o 
   7   3  20      164.85      161.99     22.16 o 
   8   3  20      137.72      137.98     21.28 o 
   9   3  20       75.07       50.91     19.30 o 
  10   3  20        0.87        7.27     20.61 o 
  11   3  20        5.94        6.90     22.91 o 
  12   3  20        9.64       15.76     24.03 o 
   0   4  20       12.03      -24.50     26.65 o 
   1   4  20       41.02       28.34     18.46 o 
   2   4  20        6.51        8.31     15.87 o 
   3   4  20       38.66       28.82     19.00 o 
   4   4  20        6.66        1.97     16.84 o 
   5   4  20       57.98       24.18     23.87 o 
   6   4  20       10.63       32.64     17.47 o 
   7   4  20        5.91      -13.21     17.29 o 
   8   4  20        0.13       15.19     18.32 o 
   9   4  20       14.83        9.03     18.08 o 
  10   4  20        2.73       28.15     19.88 o 
  11   4  20        3.94        3.81     20.01 o 
  12   4  20        1.64      -43.92     42.18 o 
   1   5  20       35.82       31.23     25.51 o 
   2   5  20        0.92       15.15     24.78 o 
   3   5  20       15.71       12.25     19.28 o 
   4   5  20        3.40        4.11     19.77 o 
   5   5  20       32.92       36.53     20.29 o 
   6   5  20        0.26       -4.93     19.52 o 
   7   5  20       28.89       69.01     21.45 o 
   8   5  20       16.99       16.53     19.24 o 
   9   5  20       13.28       38.28     19.80 o 
  10   5  20        1.65      -18.23     20.81 o 
   0   6  20        1.92       -7.26     31.67 o 
   1   6  20        1.28        3.08     23.99 o 
   2   6  20        0.38      -27.19     24.40 o 
   3   6  20        0.14       27.89     28.10 o 
   4   6  20        1.89       15.39     22.05 o 
   5   6  20        0.95       -8.41     22.06 o 
   6   6  20        0.03       18.39     22.79 o 
   7   6  20       15.43       36.17     24.90 o 
   8   6  20        8.70       11.75     24.91 o 
   1   7  20       34.23       67.48     34.66 o 
   2   7  20        7.78      -10.74     27.51 o 
   3   7  20       37.41       36.32     31.14 o 
   4   7  20        3.47       -8.53     29.44 o 
   5   7  20       17.74      -17.75     29.99 o 
   1   1  21      299.76      264.94     22.02 o 
   2   1  21      142.49      151.07     15.36 o 
   3   1  21       57.24       54.11     13.80 o 
   4   1  21      312.05      304.67     26.76 o 
   5   1  21      262.67      298.41     37.60 o 
   6   1  21      169.45      184.19     25.01 o 
   7   1  21       26.47       10.13     17.23 o 
   8   1  21        2.53        6.60     18.62 o 
   9   1  21       11.15      -18.20     25.10 o 
  10   1  21       29.00       46.95     23.91 o 
  11   1  21       83.19       69.13     35.59 o 
  12   1  21        0.08       50.44     26.28 o 
  13   1  21        0.24       22.81     35.44 o 
   0   2  21      336.08      312.78     53.89 o 
   1   2  21       99.20      100.13     17.29 o 
   2   2  21       33.95       15.67     15.73 o 
   3   2  21      165.12      147.85     20.29 o 
   4   2  21        0.94        5.18     15.39 o 
   5   2  21       46.28       50.51     15.68 o 
   6   2  21       19.69        5.65     14.77 o 
   7   2  21       98.37      116.59     22.71 o 
   8   2  21        6.32        4.64     17.21 o 
   9   2  21        0.02       -6.78     18.84 o 
  10   2  21       74.30      128.17     28.51 o 
  11   2  21       12.04       32.29     23.65 o 
  12   2  21       34.74       65.54     31.35 o 
  13   2  21        0.42        7.97     33.96 o 
   1   3  21       19.60       26.99     16.55 o 
   2   3  21       41.80       31.52     16.71 o 
   3   3  21       71.36       51.96     18.12 o 
   4   3  21      360.59      349.48     30.44 o 
   5   3  21       11.48        4.81     15.59 o 
   6   3  21        5.53       -6.43     14.67 o 
   7   3  21        4.40        0.36     17.33 o 
   8   3  21       52.24       31.49     18.16 o 
   9   3  21        0.07      -25.83     17.22 o 
  10   3  21        0.77       14.13     21.24 o 
  11   3  21        0.14      -17.05     22.66 o 
  12   3  21        1.46        3.14     28.64 o 
   0   4  21      258.83      301.79     74.84 o 
   1   4  21       63.94       42.45     27.82 o 
   2   4  21       22.27       27.29     18.12 o 
   3   4  21        7.25      -21.13     16.59 o 
   4   4  21        1.82      -11.61     16.52 o 
   5   4  21        4.67       -8.59     17.53 o 
   6   4  21       32.26       14.62     19.20 o 
   7   4  21        2.31        7.74     17.62 o 
   8   4  21       10.42        6.29     18.91 o 
   9   4  21        0.97       -6.09     18.60 o 
  10   4  21        4.13       16.96     20.61 o 
  11   4  21        6.74       -1.82     21.79 o 
   1   5  21       36.79       13.06     44.45 o 
   2   5  21       25.60       11.71     24.03 o 
   3   5  21        5.77      -14.43     22.42 o 
   4   5  21       16.58       -2.71     20.73 o 
   5   5  21        1.52       -9.70     21.80 o 
   6   5  21        2.56       30.26     20.03 o 
   7   5  21        4.35      -12.61     18.60 o 
   8   5  21       75.25       57.25     22.75 o 
   9   5  21        1.36       -3.90     19.87 o 
   0   6  21        0.00       23.72     40.71 o 
   1   6  21        0.76      -29.36     27.01 o 
   2   6  21        0.04       21.98     28.40 o 
   3   6  21       10.97       -0.07     28.99 o 
   4   6  21       24.77       20.59     27.69 o 
   5   6  21        0.75      -26.16     21.56 o 
   6   6  21       28.26       46.97     33.81 o 
   7   6  21       13.85       15.49     24.84 o 
   1   7  21        7.16       26.21     31.07 o 
   2   7  21       15.67       34.85     36.31 o 
   3   7  21       14.41       30.52     32.59 o 
   0   0  22      943.92      884.33     66.74 o 
   1   0  22      302.84      283.47     31.21 o 
   2   0  22        0.30      -12.14     16.62 o 
   3   0  22      211.36      235.87     27.88 o 
   4   0  22        6.40        6.95     17.76 o 
   5   0  22      370.26      383.74     42.72 o 
   6   0  22      166.49      163.34     34.24 o 
   7   0  22        1.58      -26.76     26.51 o 
   8   0  22        1.89        6.33     28.73 o 
   9   0  22       33.09       -7.41     29.60 o 
  10   0  22      116.64      123.91     43.12 o 
  11   0  22       12.17       64.47     40.61 o 
  12   0  22       49.52       60.20     45.25 o 
   1   1  22        6.99        9.89     13.56 o 
   2   1  22       22.72        6.70     13.95 o 
   3   1  22      378.03      354.51     36.44 o 
   4   1  22      729.42      811.67     40.94 o 
   5   1  22       21.23       13.67     16.28 o 
   6   1  22       46.38       23.09     17.85 o 
   7   1  22        3.04      -12.15     17.64 o 
   8   1  22        0.11        2.81     20.01 o 
   9   1  22        0.80        6.37     20.04 o 
  10   1  22        4.67        6.85     29.42 o 
  11   1  22       27.37       15.41     26.27 o 
  12   1  22        0.03        1.12     24.49 o 
   0   2  22      207.00      219.85     31.13 o 
   1   2  22       23.36       19.72     14.42 o 
   2   2  22       73.51       39.26     19.53 o 
   3   2  22       35.66       30.42     16.81 o 
   4   2  22        0.09      -11.62     15.11 o 
   5   2  22       48.23       50.66     18.69 o 
   6   2  22       26.05       32.05     18.78 o 
   7   2  22        9.27       19.91     18.17 o 
   8   2  22        8.18        3.58     18.50 o 
   9   2  22       51.83       67.75     24.00 o 
  10   2  22       57.92       69.38     24.91 o 
  11   2  22       28.45       15.93     24.85 o 
  12   2  22       65.28       95.56     33.34 o 
   1   3  22       51.12       41.42     21.41 o 
   2   3  22       77.89       63.12     19.80 o 
   3   3  22        0.25      -11.97     15.12 o 
   4   3  22       29.66       17.25     19.70 o 
   5   3  22        2.76        7.22     16.39 o 
   6   3  22        3.15       19.72     18.86 o 
   7   3  22       14.55       14.81     20.03 o 
   8   3  22        0.01       -7.22     24.04 o 
   9   3  22        7.93       10.27     19.33 o 
  10   3  22        0.42       -3.08     20.32 o 
  11   3  22       10.20       10.17     22.86 o 
   0   4  22       50.92       36.43     34.51 o 
   1   4  22        2.67      -24.54     22.09 o 
   2   4  22       47.88       59.62     20.93 o 
   3   4  22        6.13       23.40     19.31 o 
   4   4  22        0.31       12.88     21.99 o 
   5   4  22       58.71       29.08     19.33 o 
   6   4  22       95.14       83.99     22.80 o 
   7   4  22       28.18       33.18     19.78 o 
   8   4  22        0.31       -0.76     21.64 o 
   9   4  22        3.96        5.82     20.42 o 
  10   4  22       19.64       26.07     23.43 o 
   1   5  22        0.29       19.86     27.51 o 
   2   5  22        7.25        9.23     26.04 o 
   3   5  22        1.07        4.80     26.79 o 
   4   5  22       19.77       38.57     23.97 o 
   5   5  22       12.39       17.93     27.39 o 
   6   5  22       46.81       49.45     23.42 o 
   7   5  22        0.88      -30.81     20.54 o 
   8   5  22        0.12        1.11     22.69 o 
   9   5  22        0.59      -45.89     51.86 o 
   0   6  22        4.88      -24.46     35.03 o 
   1   6  22       33.68       29.38     30.62 o 
   2   6  22        2.99       11.52     29.25 o 
   3   6  22        8.98       -6.76     31.66 o 
   4   6  22       10.56       32.78     31.27 o 
   5   6  22       10.85       90.63     29.53 o 
   6   6  22        0.05        6.41     24.89 o 
   1   1  23       27.23       18.20     15.23 o 
   2   1  23       20.02       12.66     16.22 o 
   3   1  23      128.00      121.70     23.40 o 
   4   1  23        5.10        1.41     16.44 o 
   5   1  23        4.18       -6.62     15.69 o 
   6   1  23        4.38       16.00     17.85 o 
   7   1  23      150.40      146.76     30.74 o 
   8   1  23        0.63      -12.34     19.86 o 
   9   1  23        2.76       -4.76     21.91 o 
  10   1  23        0.34        3.70     25.19 o 
  11   1  23        8.87       23.41     28.15 o 
  12   1  23        5.84       -9.71     29.15 o 
   0   2  23       57.48       62.53     23.77 o 
   1   2  23       12.45      -21.01     14.01 o 
   2   2  23       60.37       92.81     20.17 o 
   3   2  23       79.82       84.44     19.38 o 
   4   2  23        4.63       -0.19     16.61 o 
   5   2  23        4.65       -3.74     18.55 o 
   6   2  23       18.71       19.39     26.74 o 
   7   2  23       47.99       65.45     21.67 o 
   8   2  23        0.68       21.91     20.00 o 
   9   2  23        0.43        7.79     21.13 o 
  10   2  23       21.52       29.14     24.75 o 
  11   2  23        6.74       12.71     40.08 o 
   1   3  23        0.11       -5.82     16.56 o 
   2   3  23      101.02       87.62     28.46 o 
   3   3  23        1.53        0.76     17.09 o 
   4   3  23        0.07       -3.73     17.26 o 
   5   3  23        7.59       -2.40     17.67 o 
   6   3  23        1.37       -2.26     18.14 o 
   7   3  23        0.55       -1.18     21.03 o 
   8   3  23        4.17       34.18     22.56 o 
   9   3  23       18.39       37.05     24.08 o 
  10   3  23        0.01        0.62     24.22 o 
   0   4  23       23.71       31.34     33.12 o 
   1   4  23        3.45       23.91     24.87 o 
   2   4  23       46.79       26.11     19.26 o 
   3   4  23       10.46      -13.51     17.66 o 
   4   4  23        4.35        2.23     18.35 o 
   5   4  23      143.95      138.87     33.19 o 
   6   4  23       49.61       29.11     20.39 o 
   7   4  23        3.43       28.85     23.99 o 
   8   4  23       17.43       16.42     23.42 o 
   9   4  23        0.51        1.28     23.05 o 
   1   5  23        4.82       -0.50     24.84 o 
   2   5  23       30.77       40.14     29.37 o 
   3   5  23        1.49        0.55     27.01 o 
   4   5  23       25.81       39.48     25.37 o 
   5   5  23        3.79       14.37     21.26 o 
   6   5  23       19.60        4.75     20.71 o 
   7   5  23        7.49       27.57     22.62 o 
   0   6  23       11.72        0.04     43.37 o 
   1   6  23       17.56        1.10     30.33 o 
   2   6  23        1.97        2.48     39.35 o 
   3   6  23        0.74       27.12     32.44 o 
   4   6  23        0.86        0.19     29.42 o 
   0   0  24        2.52       47.73     39.01 o 
   1   0  24       33.36        2.51     26.33 o 
   2   0  24      191.82      219.91     30.50 o 
   3   0  24      359.62      489.45     37.21 o 
   4   0  24       35.55       46.41     24.92 o 
   5   0  24        9.24       39.24     23.86 o 
   6   0  24      143.89       17.64     31.33 o 
   7   0  24        8.39        7.27     34.39 o 
   8   0  24       51.37       69.16     35.92 o 
   9   0  24        0.31       -9.42     33.04 o 
  10   0  24       14.19       47.31     41.70 o 
  11   0  24       23.60       16.24     49.11 o 
   1   1  24       25.47       18.67     16.50 o 
   2   1  24        2.19       24.50     18.65 o 
   3   1  24       50.22       21.10     19.25 o 
   4   1  24      185.32      162.39     39.77 o 
   5   1  24        0.09       13.21     17.98 o 
   6   1  24        3.01        0.33     18.37 o 
   7   1  24      116.65      123.57     28.26 o 
   8   1  24        1.60        5.78     21.52 o 
   9   1  24       13.06        9.13     29.28 o 
  10   1  24        1.05       22.42     27.12 o 
  11   1  24        1.23        1.44     26.94 o 
   0   2  24       21.39       -3.63     20.60 o 
   1   2  24       58.13       25.43     18.29 o 
   2   2  24       10.39       -0.13     16.22 o 
   3   2  24       27.78       -4.38     17.14 o 
   4   2  24        5.25       -0.98     20.06 o 
   5   2  24        0.38       -9.79     18.71 o 
   6   2  24       21.41      -14.94     19.85 o 
   7   2  24       20.86      -17.51     20.05 o 
   8   2  24        3.62       -6.76     22.27 o 
   9   2  24        5.87       13.47     21.94 o 
  10   2  24        1.35       -4.80     23.56 o 
   1   3  24        9.07       26.58     18.38 o 
   2   3  24        1.20       -9.85     17.74 o 
   3   3  24       69.66       59.90     20.12 o 
   4   3  24       37.78       18.59     18.99 o 
   5   3  24       15.70       -5.00     20.42 o 
   6   3  24       16.25       12.61     21.62 o 
   7   3  24        4.34       17.39     27.91 o 
   8   3  24        0.39      -13.57     25.95 o 
   9   3  24        0.02        2.90     23.13 o 
  10   3  24        4.40      -14.69     48.19 o 
   0   4  24       39.16       42.88     39.12 o 
   1   4  24        0.42      -19.73     22.90 o 
   2   4  24       37.34       -5.11     26.97 o 
   3   4  24        6.96      -23.52     19.20 o 
   4   4  24        8.66       19.57     20.20 o 
   5   4  24        0.13       -1.53     19.17 o 
   6   4  24        5.98       27.21     26.45 o 
   7   4  24        6.50        4.70     24.40 o 
   8   4  24        0.91      -29.11     22.81 o 
   1   5  24       12.40       21.22     27.92 o 
   2   5  24        0.16       -7.55     27.67 o 
   3   5  24        3.53       -5.19     27.18 o 
   4   5  24       23.88      -13.33     28.39 o 
   5   5  24        3.57       11.27     22.45 o 
   6   5  24        4.55        5.53     25.00 o 
   0   6  24        0.49       -0.50     43.71 o 
   1   6  24       23.61       22.38     32.85 o 
   2   6  24       27.18      102.68     61.50 o 
   1   1  25        0.09        7.85     16.20 o 
   2   1  25        9.22        1.71     17.84 o 
   3   1  25        1.90        4.67     20.78 o 
   4   1  25       22.68       35.76     21.45 o 
   5   1  25        4.74      -21.79     20.54 o 
   6   1  25        3.50        7.55     21.87 o 
   7   1  25       16.60       27.50     21.56 o 
   8   1  25        9.59      -35.41     23.60 o 
   9   1  25        2.01        8.83     27.86 o 
  10   1  25        1.80       15.91     30.00 o 
   0   2  25       16.69       23.95     28.48 o 
   1   2  25       19.92       26.10     17.83 o 
   2   2  25       15.13       38.32     20.46 o 
   3   2  25        1.23      -23.14     22.40 o 
   4   2  25        3.99       -6.85     19.80 o 
   5   2  25        3.36       22.15     21.44 o 
   6   2  25       61.35       90.54     29.50 o 
   7   2  25        6.14       31.26     22.00 o 
   8   2  25        5.78       -0.55     22.89 o 
   9   2  25        3.72        1.99     25.02 o 
   1   3  25        0.79       16.99     22.24 o 
   2   3  25        4.45       -9.72     18.98 o 
   3   3  25        0.01       -4.15     18.30 o 
   4   3  25        0.50      -10.11     21.56 o 
   5   3  25       18.65       47.78     24.89 o 
   6   3  25       19.48      -10.75     22.49 o 
   7   3  25       22.56        3.30     22.52 o 
   8   3  25        3.04       23.76     24.86 o 
   9   3  25        7.87        6.88     50.94 o 
   0   4  25        2.75       29.43     37.43 o 
   1   4  25        3.00       19.39     27.04 o 
   2   4  25       11.28       -5.45     26.25 o 
   3   4  25        6.27      -11.36     19.85 o 
   4   4  25        0.93        5.37     20.20 o 
   5   4  25       11.39       -1.52     24.14 o 
   6   4  25        4.67       -3.87     23.21 o 
   7   4  25        0.07        0.20     25.42 o 
   1   5  25        2.19       14.75     30.04 o 
   2   5  25        8.11      -38.95     25.97 o 
   3   5  25        0.70      -43.77     29.18 o 
   4   5  25        8.48        1.79     29.41 o 
   0   0  26       67.17       26.62     45.90 o 
   1   0  26       28.66      -13.44     30.99 o 
   2   0  26      175.66      153.43     44.41 o 
   3   0  26       11.69       -1.84     39.47 o 
   4   0  26       14.07       17.01     31.95 o 
   5   0  26      144.88      169.51     34.17 o 
   6   0  26       23.54        7.11     45.24 o 
   7   0  26       16.93        7.66     55.53 o 
   8   0  26        0.23       34.00     39.37 o 
   9   0  26       12.28      -19.37     37.37 o 
   1   1  26        5.90        3.30     22.07 o 
   2   1  26        4.93       11.40     20.36 o 
   3   1  26       26.27      -30.97     20.64 o 
   4   1  26       46.99       42.26     23.87 o 
   5   1  26        0.25      -23.71     20.71 o 
   6   1  26        0.00        6.32     23.03 o 
   7   1  26        4.22      -20.28     21.95 o 
   8   1  26        6.05       10.59     27.87 o 
   9   1  26        0.10        9.27     26.45 o 
   0   2  26       41.40       24.09     27.20 o 
   1   2  26        0.17       -3.74     19.32 o 
   2   2  26       75.64       29.84     37.83 o 
   3   2  26        3.88      -13.94     21.95 o 
   4   2  26        2.39      -29.34     22.02 o 
   5   2  26        0.00      -27.42     20.69 o 
   6   2  26       12.57       35.25     24.14 o 
   7   2  26        8.10       -8.73     21.56 o 
   8   2  26       19.45       31.56     32.60 o 
   1   3  26        0.10      -20.29     22.39 o 
   2   3  26        0.19        4.91     21.23 o 
   3   3  26        2.77       17.86     22.10 o 
   4   3  26        1.36       12.51     24.59 o 
   5   3  26        9.42       33.09     25.12 o 
   6   3  26        3.75       11.72     24.74 o 
   7   3  26        2.45       -6.05     25.94 o 
   0   4  26       32.55       21.80     40.99 o 
   1   4  26       16.83       26.98     29.03 o 
   2   4  26        3.23       -3.71     26.89 o 
   3   4  26        4.70      -22.87     23.77 o 
   4   4  26        2.17       26.15     22.91 o 
   5   4  26        9.19       -2.15     24.68 o 
   6   4  26        1.86      -12.85     49.56 o 
   1   5  26        0.21      -27.41     29.63 o 
   2   5  26       11.39      -70.58     47.05 o 
   1   1  27        1.90       46.24     30.03 o 
   2   1  27       25.36       23.07     29.57 o 
   3   1  27        2.28      -32.29     21.53 o 
   4   1  27       42.07       39.57     25.67 o 
   5   1  27        2.02       12.89     23.52 o 
   6   1  27       36.36       42.62     26.12 o 
   7   1  27        1.72       11.74     25.63 o 
   8   1  27       12.35      -26.42     25.04 o 
   0   2  27        0.21       21.11     56.45 o 
   1   2  27       22.27       26.38     22.79 o 
   2   2  27       10.76      -40.04     26.69 o 
   3   2  27        3.23       -5.11     23.23 o 
   4   2  27        9.68       -2.12     24.89 o 
   5   2  27       10.31        2.07     25.81 o 
   6   2  27        0.08       19.61     23.36 o 
   7   2  27       19.08       17.01     24.96 o 
   1   3  27        1.43      -32.02     21.35 o 
   2   3  27        1.82       11.83     27.03 o 
   3   3  27        3.14      -37.05     24.70 o 
   4   3  27       15.23      -11.10     23.43 o 
   5   3  27        6.15      -10.93     25.67 o 
   6   3  27        0.44       14.39     27.42 o 
   0   4  27        0.34        1.52     40.22 o 
   1   4  27        1.87      -34.44     28.43 o 
   2   4  27        0.00        3.47     29.10 o 
   3   4  27        0.64      -16.83     25.98 o 
   4   4  27        4.18        0.92     59.66 o 
   0   0  28        4.57       57.82     54.15 o 
   1   0  28       28.66       43.75     38.78 o 
   2   0  28        0.12       27.99     50.48 o 
   3   0  28        3.07       29.37     49.10 o 
   4   0  28       23.69      129.42     57.83 o 
   5   0  28        5.61      -61.95     41.30 o 
   6   0  28        1.37      137.68     63.79 o 
   7   0  28        0.61       -5.97     43.60 o 
   1   1  28        3.14       31.81     30.93 o 
   2   1  28       12.62       20.76     30.02 o 
   3   1  28        5.42       26.85     35.70 o 
   4   1  28       26.30       -7.64     28.59 o 
   5   1  28        7.34       -9.18     22.72 o 
   6   1  28        4.14       -7.26     25.26 o 
   0   2  28        5.22       89.49     66.09 o 
   1   2  28        3.29      -44.06     54.61 o 
   2   2  28        4.75      -28.54     23.43 o 
   3   2  28        3.55       10.41     25.29 o 
   4   2  28        1.33      -37.45     24.97 o 
   5   2  28       24.78       10.46     27.46 o 
   6   2  28        3.07       25.63     40.83 o 
   1   3  28       18.37      -18.96     29.93 o 
   2   3  28        0.32      -11.53     29.40 o 
   3   3  28       12.48       -4.29     27.06 o 
   4   3  28       25.79       78.29     36.76 o 
   1   1  29        0.10       -6.03     32.82 o 
   2   1  29        6.39       30.09     31.71 o 
   3   1  29        7.25      -12.61     36.45 o 
   4   1  29        0.96       29.83     43.14 o 
   5   1  29        3.61      -11.01     36.12 o 
   0   2  29        7.75      -16.98     59.66 o 
   1   2  29       23.08       29.83     64.71 o 
   2   2  29        0.50       19.22     38.59 o 
   3   2  29        3.13      -13.71     30.67 o 
   4   2  29        2.80      -44.52     47.27 o 
   0   0  30        5.91       69.30     63.33 o 
   1   0  30       24.60       39.47     60.58 o 
   2   0  30        5.65       28.91     57.37 o 
   1   1  30       11.96        7.24     46.27 o 
                                                 
